# Supplementary material for: Metabolomic and Transcriptomic Analyses Reveal That a MADS-Box Transcription Factor TDR4 Regulates Tomato Fruit Quality
Source: Front Plant Sci. 2019 Jun 19;10:792. doi: 10.3389/fpls.2019.00792 (PMC6593160; doi:10.3389/fpls.2019.00792)
Supplement: TABLE S3 — The DEGs in TDR4-silenced tomato fruits. [file Table_3.csv]

	TRV2	TDR4	log2.fold_change.	p_value	q_value	significant	GO_term	Annotation
Solyc00g006820	0.476904	1.91993	2.00929	2.00E-04	0.00242471	yes	GO:0042936	Peptide_transporter-like_protein_(AHRD_V1_**-*_Q9LYR6_ARATH);_contains_Interpro_domain(s)__IPR000109__TGF-beta_receptor,_type_I/II_extracellular_region_
Solyc00g019980	3.11455	0.690127	-2.17409	0.0045	0.0305242	yes	NA	NA
Solyc00g024150	45.6094	116.717	1.35561	5.00E-05	0.000717626	yes	GO:0004160	Pterin-4-alpha-carbinolamine_dehydratase_(AHRD_V1_*-**_B6T9C1_MAIZE);_contains_Interpro_domain(s)__IPR001533__Transcriptional_coactivator/pterin_dehydratase_
Solyc00g005840	3.87364	9.49598	1.29363	2.00E-04	0.00242471	yes	GO:0016671	Thioredoxin_family_protein_(AHRD_V1_***-_D7MCJ1_ARALY);_contains_Interpro_domain(s)__IPR015467__Thioredoxin,_core_
Solyc00g060810	1518.56	228.173	-2.73451	5.00E-05	0.000717626	yes	GO:0009607	Major_latex-like_protein_(AHRD_V1_**--_B5THI3_PANGI);_contains_Interpro_domain(s)__IPR000916__Bet_v_I_allergen_
Solyc00g136260	10.8551	39.1904	1.85213	5.00E-05	0.000717626	yes	GO:0004842	Ring_H2_finger_protein_(AHRD_V1_*-*-_D9ZHD8_HYPPE);_contains_Interpro_domain(s)__IPR018957__Zinc_finger,_C3HC4_RING-type_
Solyc00g136560	9.34186	26.177	1.48652	1.00E-04	0.00132412	yes	GO:0016765	Undecaprenyl_pyrophosphate_synthase_(AHRD_V1_*-*-_D8G636_9CYAN);_contains_Interpro_domain(s)__IPR001441__Di-trans-poly-cis-decaprenylcistransferase-like_
Solyc00g157180	0.641605	2.18546	1.76818	0.00495	0.0327236	yes	GO:0016117	cDNA_clone_J033046E14_full_insert_sequence_(AHRD_V1_*---_B7EM90_ORYSJ)
Solyc00g170210	44.5117	21.8958	-1.02353	0.0039	0.0272363	yes	GO:0003676	Unknown_Protein_(AHRD_V1)
Solyc00g174330	2.52578	56.2643	4.47742	5.00E-05	0.000717626	yes	NA	NA
Solyc00g206460	47.2335	8.56816	-2.46275	5.00E-05	0.000717626	yes	GO:0009536	Os06g0220000_protein_(Fragment)_(AHRD_V1_**--_Q0DDJ2_ORYSJ);_contains_Interpro_domain(s)__IPR006766__Phosphate-induced_protein_1_conserved_region_
Solyc00g231780	1.3506	7.94292	2.55607	0.003	0.0220758	yes	GO:0051536,GO:0055114	NAD(P)H-quinone_oxidoreductase_subunit_I_chloroplastic_(AHRD_V1_*-*-_D3WFI2_TROAR);_contains_Interpro_domain(s)__IPR009051__Alpha-helical_ferredoxin_
Solyc01g005000	6.46493	2.31978	-1.47865	5.00E-05	0.000717626	yes	GO:0006536,GO:0030170,GO:0019752	Glutamate_decarboxylase_(AHRD_V1_***-_Q1I1D8_CITSI);_contains_Interpro_domain(s)__IPR010107__Glutamate_decarboxylase_
Solyc01g005370	16.4484	34.004	1.04776	1.00E-04	0.00132412	yes	GO:0005509	Calmodulin-2_(AHRD_V1_***-_D7LFI7_ARALY);_contains_Interpro_domain(s)__IPR011992__EF-Hand_type_
Solyc01g005400	0.824647	3.04208	1.88321	0.00155	0.0129323	yes	GO:0005509	Calcium_binding_protein_Caleosin_(AHRD_V1_**-*_A8N0P5_COPC7);_contains_Interpro_domain(s)__IPR007736__Caleosin_related_
Solyc01g005410	0.193566	3.03783	3.97214	0.00395	0.0274786	yes	GO:0005509	Calcium_binding_protein_Caleosin_(AHRD_V1_**-*_A8N0P5_COPC7);_contains_Interpro_domain(s)__IPR007736__Caleosin_related_
Solyc01g005560	82.7478	327.91	1.98651	5.00E-05	0.000717626	yes	GO:0055114	Isocitrate_dehydrogenase_(AHRD_V1_***-_D2D324_GOSHI);_contains_Interpro_domain(s)__IPR004790__Isocitrate_dehydrogenase_NADP-dependent,_eukaryotic_
Solyc01g005760	45.1261	18.9477	-1.25194	5.00E-05	0.000717626	yes	GO:0016301	LRR_receptor-like_serine/threonine-protein_kinase,_RLP
Solyc01g005830	1.1835	2.68467	1.18168	0.0063	0.0399141	yes	GO:0005975	Glucan_endo-1_3-beta-glucosidase_4_(AHRD_V1_*-*-_B6TL03_MAIZE);_contains_Interpro_domain(s)__IPR012946__X8_
Solyc01g006520	0.178584	1.36714	2.93648	1.00E-04	0.00132412	yes	GO:0005529,GO:0006468	Receptor-like_protein_kinase_(AHRD_V1_***-_Q39202_ARATH);_contains_Interpro_domain(s)__IPR002290__Serine/threonine_protein_kinase_
Solyc01g006540	188.135	650.651	1.79011	5.00E-05	0.000717626	yes	GO:0005515,GO:0016165	Lipoxygenase_(AHRD_V1_****_Q96573_SOLLC);_contains_Interpro_domain(s)__IPR001246__Lipoxygenase,_plant_
Solyc01g007330	95.9358	21.3733	-2.16626	5.00E-05	0.000717626	yes	GO:0015977,GO:0009536	Ribulose_bisphosphate_carboxylase_large_chain_(AHRD_V1_***-_RBL_SOLLC);_contains_Interpro_domain(s)__IPR000685__Ribulose_bisphosphate_carboxylase,_large_subunit,_C-terminal_
Solyc01g007520	12.2751	4.30054	-1.51314	6.00E-04	0.00603868	yes	NA	NA
Solyc01g007980	2.21601	4.88523	1.14046	8.00E-04	0.00761208	yes	GO:0019199,GO:0004674	RLK,_Receptor_like_protein,_putative_resistance_protein_with_an_antifungal_domain
Solyc01g008010	2.74363	6.43084	1.22892	0.00095	0.00878334	yes	GO:0042802	Os09g0327550_protein_(Fragment)_(AHRD_V1_*-*-_C7J753_ORYSJ);_contains_Interpro_domain(s)__IPR003863__Protein_of_unknown_function_DUF220_
Solyc01g008130	0.950063	4.34251	2.19243	5.00E-05	0.000717626	yes	GO:0023034,GO:0045454	DEP_domain-containing_protein_1B_(AHRD_V1_*---_DEP1B_HUMAN);_contains_Interpro_domain(s)__IPR006869__Protein_of_unknown_function_DUF547_
Solyc01g008420	1.6879	3.98556	1.23955	0.0014	0.0119643	yes	GO:0016020	Mate_efflux_family_protein_(AHRD_V1_**--_D7KHQ9_ARALY);_contains_Interpro_domain(s)__IPR002528__Multi_antimicrobial_extrusion_protein_MatE_
Solyc01g008510	27.007	134.731	2.31868	5.00E-05	0.000717626	yes	GO:0005515,GO:0004674	Photosystem_II_5_kDa_protein,_chloroplastic_(AHRD_V1_*-*-_PST2_GOSHI)
Solyc01g008710	47.797	232.197	2.28036	5.00E-05	0.000717626	yes	GO:0005975	Mannan_endo-1_4-beta-mannosidase_(AHRD_V1_***-_D2S259_HALTV);_contains_Interpro_domain(s)__IPR018087__Glycoside_hydrolase,_family_5,_conserved_site__IPR013781__Glycoside_hydrolase,_subgroup,_catalytic_core_
Solyc01g008850	123.238	252.462	1.03462	5.00E-05	0.000717626	yes	GO:0006468,GO:0007165	CBL-interacting_protein_kinase_18_(AHRD_V1_***-_C4P7W7_VITVI);_contains_Interpro_domain(s)__IPR002290__Serine/threonine_protein_kinase_
Solyc01g009080	3.27452	36.7811	3.48961	5.00E-05	0.000717626	yes	GO:0003700	FHA_domain_containing_protein_(AHRD_V1_***-_B6TP39_MAIZE);_contains_Interpro_domain(s)__IPR000253__Forkhead-associated_
Solyc01g009230	1.98922	4.96197	1.31871	5.00E-05	0.000717626	yes	GO:0009055,GO:0051536,GO:0006468,GO:0050660,GO:0055114	Xanthine_dehydrogenase/oxidase_(AHRD_V1_***-_A9YL93_RABIT);_contains_Interpro_domain(s)__IPR016208__Aldehyde_oxidase/xanthine_dehydrogenase_
Solyc01g010190	39.505	13.0867	-1.59393	5.00E-05	0.000717626	yes	GO:0005975	Unknown_Protein_(AHRD_V1)
Solyc01g010200	124.433	56.336	-1.14324	5.00E-05	0.000717626	yes	GO:0005975	LTRGag-pol-polymerase_3_(AHRD_V1_***-_B2BXJ4_ARALY)
Solyc01g044240	57.3733	265.959	2.21275	5.00E-05	0.000717626	yes	GO:0016020,GO:0016740	Unknown_Protein_(AHRD_V1)
Solyc01g057520	9.86286	4.06501	-1.27875	5.00E-05	0.000717626	yes	GO:0005488	Genomic_DNA_chromosome_3_P1_clone_MGD8_(AHRD_V1_*---_Q9LUT8_ARATH);_contains_Interpro_domain(s)__IPR011989__Armadillo-like_helical_
Solyc01g057680	0.475651	2.07087	2.12226	0.00635	0.0401317	yes	GO:0005515,GO:0010302	Hcr2-p4.1_(AHRD_V1_***-_Q4G2V7_SOLPI);_contains_Interpro_domain(s)__IPR013210__Leucine-rich_repeat,_N-terminal_
Solyc01g057770	8.54254	18.0075	1.07586	5.00E-05	0.000717626	yes	GO:0005452	AE_family_transporter_anion_exchange_(AHRD_V1_*--*_A4RY02_OSTLU);_contains_Interpro_domain(s)__IPR003020__Bicarbonate_transporter,_eukaryotic_
Solyc01g060240	11.9165	27.295	1.19568	0.00085	0.00801563	yes	GO:0003676,GO:0005622	Unknown_Protein_(AHRD_V1);_contains_Interpro_domain(s)__IPR012482__Lg106-like_
Solyc01g066440	0.511424	1.8153	1.82761	0.0069	0.0428387	yes	GO:0008270	Unknown_Protein_(AHRD_V1)
Solyc01g066460	0.817193	13.0695	3.99939	5.00E-05	0.000717626	yes	GO:0004301	Epoxide_hydrolase_(AHRD_V1_****_Q41413_SOLTU);_contains_Interpro_domain(s)__IPR000639__Epoxide_hydrolase-like_
Solyc01g067520	2.08044	0.167854	-3.63161	5.00E-05	0.000717626	yes	GO:0016759	Cellulose_synthase_D-like_protein_(AHRD_V1_****_Q93XQ0_NICAL);_contains_Interpro_domain(s)__IPR005150__Cellulose_synthase_
Solyc01g067530	53.6667	25.1227	-1.09504	5.00E-05	0.000717626	yes	GO:0005525,GO:0000166,GO:0005622	GTPase_obg_(AHRD_V1_***-_D5XBC9_THEPJ);_contains_Interpro_domain(s)__IPR014100__GTP-binding_protein_Obg/CgtA_
Solyc01g068490	1.5109	3.11563	1.04411	0.00305	0.0223521	yes	GO:0005488	U-box_domain-containing_protein_(AHRD_V1_**--_Q1ENX4_MUSAC);_contains_Interpro_domain(s)__IPR011989__Armadillo-like_helical_
Solyc01g079110	7.1171	1.12047	-2.66719	0.00195	0.0155541	yes	GO:0042802	Histone_H3_(AHRD_V1_***-_D8L9K7_WHEAT);_contains_Interpro_domain(s)__IPR000164__Histone_H3_
Solyc01g079240	1.19376	8.07557	2.75805	5.00E-05	0.000717626	yes	GO:0004467	Long-chain-fatty-acid--CoA_ligase_family_protein_(AHRD_V1_****_D7LGL1_ARALY);_contains_Interpro_domain(s)__IPR000873__AMP-dependent_synthetase_and_ligase_
Solyc01g079490	10.8033	4.54545	-1.24898	5.00E-05	0.000717626	yes	NA	NA
Solyc01g079620	4.63056	19.2777	2.05767	5.00E-05	0.000717626	yes	GO:0003677,GO:0045449	Myb_12_transcription_factor_(AHRD_V1_**--_D2EBC3_9SOLN);_contains_Interpro_domain(s)__IPR017930__Myb-type_HTH_DNA-binding_domain_
Solyc01g079770	2.82051	11.9675	2.0851	5.00E-05	0.000717626	yes	GO:0006508,GO:0016021	TLC_domain-containing_protein_2_(AHRD_V1_*-*-_TLCD2_DANRE);_contains_Interpro_domain(s)__IPR006634__TRAM,_LAG1_and_CLN8_homology_
Solyc01g079790	0.285485	2.02638	2.82742	1.00E-04	0.00132412	yes	GO:0008878	Glucose-1-phosphate_adenylyltransferase_(AHRD_V1_****_P93230_SOLLC);_contains_Interpro_domain(s)__IPR011831__Glucose-1-phosphate_adenylyltransferase_
Solyc01g080160	4.98805	10.4742	1.07029	0.00035	0.00385537	yes	GO:0016765	Cbs_domain_containing_protein_expressed_(Fragment)_(AHRD_V1_*---_A6N095_ORYSI);_contains_Interpro_domain(s)__IPR002550__Protein_of_unknown_function_DUF21_
Solyc01g080260	0.265041	6.33545	4.57916	5.00E-05	0.000717626	yes	GO:0005488	At4g14280-like_protein_(Fragment)_(AHRD_V1_*-*-_C7FD87_ARALP);_contains_Interpro_domain(s)__IPR011989__Armadillo-like_helical_
Solyc01g080280	0.293264	19.2822	6.03893	5.00E-05	0.000717626	yes	GO:0004356	Glutamine_synthetase_(AHRD_V1_***-_B5LAU9_CAPAN);_contains_Interpro_domain(s)__IPR008146__Glutamine_synthetase,_catalytic_region_
Solyc01g080410	591.946	240.14	-1.30159	5.00E-05	0.000717626	yes	GO:0055114	Peptide_methionine_sulfoxide_reductase_msrB_(AHRD_V1_***-_B6T2C6_MAIZE);_contains_Interpro_domain(s)__IPR002579__Methionine_sulphoxide_reductase_B_
Solyc01g080540	5.4761	12.0186	1.13405	0.0023	0.0178464	yes	GO:0009927	Histidine-containing_phosphotransfer_protein_(AHRD_V1_****_Q94KS0_CATRO);_contains_Interpro_domain(s)__IPR008207__Signal_transduction_histidine_kinase,_phosphotransfer_(Hpt)_region_
Solyc01g080720	2.62916	1.26034	-1.06078	0.00255	0.0194582	yes	GO:0009507	Pentatricopeptide_repeat-containing_protein_(AHRD_V1_***-_D7L610_ARALY);_contains_Interpro_domain(s)__IPR002885__Pentatricopeptide_repeat_
Solyc01g081250	35.3942	5.21952	-2.76152	5.00E-05	0.000717626	yes	GO:0004519	Glutathione-S-transferase_(AHRD_V1_***-_A3FMP5_SOLLC);_contains_Interpro_domain(s)__IPR004046__Glutathione_S-transferase,_C-terminal_
Solyc01g081480	0.649419	2.78226	2.09903	0.00035	0.00385537	yes	GO:0031177	Genomic_DNA_chromosome_5_P1_clone_MVA3_(AHRD_V1_**--_Q9FN84_ARATH)
Solyc01g073770	21.6917	55.7062	1.36069	5.00E-05	0.000717626	yes	GO:0016757	PRLI-interacting_factor_A_(AHRD_V1_*-*-_B6TGN5_MAIZE)
Solyc01g086640	3.92401	8.11705	1.04863	8.00E-04	0.00761208	yes	GO:0016231	Os03g0169000_protein_(Fragment)_(AHRD_V1_***-_Q0DUS7_ORYSJ);_contains_Interpro_domain(s)__IPR004348__Protein_of_unknown_function_DUF246,_plant_
Solyc01g087540	4.80085	2.37626	-1.0146	0.00735	0.0451331	yes	GO:0016020	Os01g0611000_protein_(Fragment)_(AHRD_V1_***-_Q0JLB5_ORYSJ);_contains_Interpro_domain(s)__IPR006946__Protein_of_unknown_function_DUF642_
Solyc01g087590	1.07546	0.178966	-2.5872	0.0041	0.0283137	yes	GO:0046592,GO:0050660	Polyamine_oxidase_(AHRD_V1_****_Q4H439_TOBAC);_contains_Interpro_domain(s)__IPR002937__Amine_oxidase_
Solyc01g087820	0.089979	0.873112	3.27851	0.0011	0.00986538	yes	GO:0006508,GO:0043086	Subtilisin-like_protease_(AHRD_V1_**--_O82777_SOLLC);_contains_Interpro_domain(s)__IPR015500__Peptidase_S8,_subtilisin-related__IPR000209__Peptidase_S8_and_S53,_subtilisin,_kexin,_sedolisin_
Solyc01g087850	0.102799	0.704807	2.7774	0.0017	0.013944	yes	GO:0006508,GO:0043086	Subtilisin-like_protease_(AHRD_V1_**--_O82777_SOLLC);_contains_Interpro_domain(s)__IPR015500__Peptidase_S8,_subtilisin-related__IPR000209__Peptidase_S8_and_S53,_subtilisin,_kexin,_sedolisin_
Solyc01g088250	5.38573	13.7426	1.35144	5.00E-05	0.000717626	yes	GO:0005516	IQ-domain_11_(AHRD_V1_***-_D7M5A6_ARALY);_contains_Interpro_domain(s)__IPR000048__IQ_calmodulin-binding_region_
Solyc01g088400	442.004	140.393	-1.65459	5.00E-05	0.000717626	yes	GO:0009924	CER1_(AHRD_V1_**--_B6TFH3_MAIZE);_contains_Interpro_domain(s)__IPR006694__Fatty_acid_hydroxylase_
Solyc01g088660	50.6886	134.36	1.40638	5.00E-05	0.000717626	yes	GO:0042283,GO:0000033	Os04g0585900_protein_(Fragment)_(AHRD_V1_*-*-_Q0JAP2_ORYSJ);_contains_Interpro_domain(s)__IPR007650__Protein_of_unknown_function_DUF581_
Solyc01g091340	10.2393	4.61664	-1.14921	5.00E-05	0.000717626	yes	GO:0006457	Peptidyl-prolyl_cis-trans_isomerase_(AHRD_V1_*-*-_Q7VAT7_PROMA);_contains_Interpro_domain(s)__IPR001179__Peptidyl-prolyl_cis-trans_isomerase,_FKBP-type_
Solyc01g091420	0.692411	45.1155	6.02585	5.00E-05	0.000717626	yes	GO:0004091	LOB_domain_protein_30_(AHRD_V1_***-_D7M5R6_ARALY);_contains_Interpro_domain(s)__IPR004883__Lateral_organ_boundaries,_LOB_
Solyc01g091590	34.2863	12.1024	-1.50234	5.00E-05	0.000717626	yes	GO:0005515,GO:0005543	SRC2_protein_(AHRD_V1_***-_A7XAJ8_9CONI);_contains_Interpro_domain(s)__IPR000008__C2_calcium-dependent_membrane_targeting_
Solyc01g091700	1.97795	6.53627	1.72447	3.00E-04	0.00339628	yes	GO:0030246,GO:0005515	F-box_protein_PP2-B1_(AHRD_V1_***-_PP2B1_ARATH);_contains_Interpro_domain(s)__IPR001810__Cyclin-like_F-box_
Solyc01g091780	6.23199	2.37744	-1.39028	0.00075	0.00720506	yes	GO:0008270	Fructosamine_kinase_family_protein_(AHRD_V1_***-_D7LS54_ARALY);_contains_Interpro_domain(s)__IPR016477__Fructosamine/Ketosamine-3-kinase_
Solyc01g094210	0	0.754376	Inf	5.00E-05	0.000717626	yes	GO:0004090	Carbonyl_reductase_3_(AHRD_V1_****_B6TRS7_MAIZE);_contains_Interpro_domain(s)__IPR002347__Glucose/ribitol_dehydrogenase_
Solyc01g094250	2.96865	0.556792	-2.4146	0.00025	0.00292046	yes	GO:0008152,GO:0055114	Short-chain_dehydrogenase/reductase_(AHRD_V1_***-_B0KZQ5_CAPAN);_contains_Interpro_domain(s)__IPR002347__Glucose/ribitol_dehydrogenase_
Solyc01g094690	98.7269	35.1215	-1.49109	5.00E-05	0.000717626	yes	GO:0016020,GO:0016021	Aquaporin_(AHRD_V1_***-_Q40266_MESCR);_contains_Interpro_domain(s)__IPR012269__Aquaporin_
Solyc01g094700	0.273611	2.10192	2.94151	5.00E-04	0.00519531	yes	GO:0004366,GO:0003841	Glycerol-3-phosphate_acyltransferase_4_(AHRD_V1_****_D7KQ54_ARALY);_contains_Interpro_domain(s)__IPR002123__Phospholipid/glycerol_acyltransferase_
Solyc01g095140	2.3761	17.7104	2.89793	5.00E-05	0.000717626	yes	GO:0009269	Late_embryogenesis_abundant_protein_(Fragment)_(AHRD_V1_**--_B7TGG5_PINSY);_contains_Interpro_domain(s)__IPR013990__Water_Stress_and_Hypersensitive_response_
Solyc01g095180	2.07139	6.57193	1.66572	0.00015	0.00189532	yes	GO:0008270	RING_finger_protein_38_(AHRD_V1_*-*-_RNF38_HUMAN);_contains_Interpro_domain(s)__IPR018957__Zinc_finger,_C3HC4_RING-type_
Solyc01g095300	0.652116	3.22911	2.30794	5.00E-05	0.000717626	yes	GO:0016757	Glycosyl_transferase_group_1_(AHRD_V1_*-**_D2LJY9_RHOVA);_contains_Interpro_domain(s)__IPR001296__Glycosyl_transferase,_group_1_
Solyc01g095930	131.002	291.1	1.15193	5.00E-05	0.000717626	yes	NA	NA
Solyc01g095950	2.24825	0	#NAME?	6.00E-04	0.00603868	yes	GO:0006350	DNA-directed_RNA_polymerase_subunit_beta_(AHRD_V1_***-_B1NWE2_MANES);_contains_Interpro_domain(s)__IPR015712__DNA-directed_RNA_polymerase,_subunit_2_
Solyc01g096000	64.0651	30.8552	-1.05403	5.00E-05	0.000717626	yes	GO:0043008	Harpin-induced_protein_(AHRD_V1_***-_B6SQ86_MAIZE);_contains_Interpro_domain(s)__IPR010847__Harpin-induced_1_
Solyc01g096080	16.0869	33.642	1.06438	5.00E-05	0.000717626	yes	GO:0003700,GO:0008022	Unknown_Protein_(AHRD_V1)
Solyc01g096250	2.43984	0.343654	-2.82776	0.00075	0.00720506	yes	GO:0005524,GO:0017111	Unknown_Protein_(AHRD_V1)
Solyc01g096820	0.169346	2.20057	3.69983	3.00E-04	0.00339628	yes	GO:0006468,GO:0005509	Calcium-dependent_protein_kinase_1_(AHRD_V1_***-_Q3YAS9_PETIN);_contains_Interpro_domain(s)__IPR002290__Serine/threonine_protein_kinase_
Solyc01g096930	3.72101	8.18209	1.13678	5.00E-05	0.000717626	yes	GO:0004012	Phospholipid-transporting_ATPase_(AHRD_V1_****_B6JZB6_SCHJY);_contains_Interpro_domain(s)__IPR006539__ATPase,_P-type,_phospholipid-translocating,_flippase_
Solyc01g097040	2.54187	5.51119	1.11648	4.00E-04	0.00429032	yes	GO:0008270	IFA-binding_protein-like_(AHRD_V1_*-*-_Q5ZC01_ORYSJ);_contains_Interpro_domain(s)__IPR007656__Protein_of_unknown_function_DUF593_
Solyc01g097880	213.978	753.155	1.81548	5.00E-05	0.000717626	yes	GO:0016787,GO:0003824	Deaminase_(AHRD_V1_*-*-_D6B5U0_9ACTO);_contains_Interpro_domain(s)__IPR016193__Cytidine_deaminase-like_
Solyc01g097970	3.62053	0.981731	-1.8828	0.0035	0.0249375	yes	GO:0046080	Deoxyuridine_5&apos-triphosphate_nucleotidohydrolase_(AHRD_V1_***-_C1E7B9_9CHLO);_contains_Interpro_domain(s)__IPR008181__DeoxyUTP_pyrophosphatase_subfamily_1_
Solyc01g098110	394.101	83.882	-2.23213	5.00E-05	0.000717626	yes	GO:0003824	Hydrolase_alpha/beta_fold_family_protein_(AHRD_V1_**--_D7L9I6_ARALY);_contains_Interpro_domain(s)__IPR007130__Diacylglycerol_acyltransferase_
Solyc01g098410	0.0862501	0.606333	2.81351	0.0028	0.0208866	yes	NA	NA
Solyc01g098560	2.81703	27.3919	3.2815	5.00E-05	0.000717626	yes	GO:0016020,GO:0016021	Glucose_transporter_8_(AHRD_V1_***-_Q2KKJ3_SOLIN);_contains_Interpro_domain(s)__IPR003663__Sugar/inositol_transporter_
Solyc01g098570	31.2138	66.7315	1.09618	5.00E-05	0.000717626	yes	GO:0016020,GO:0016021	Unknown_Protein_(AHRD_V1)
Solyc01g098600	1.00327	9.62666	3.26233	5.00E-05	0.000717626	yes	GO:0008152	Unknown_Protein_(AHRD_V1);_contains_Interpro_domain(s)__IPR010471__Protein_of_unknown_function_DUF1068_
Solyc01g098690	2.08707	0.740068	-1.49575	2.00E-04	0.00242471	yes	GO:0016301	LRR_receptor-like_serine/threonine-protein_kinase,_RLP
Solyc01g098700	51.7892	23.7953	-1.12197	5.00E-05	0.000717626	yes	GO:0008152	Branched-chain_amino_acid_aminotransferase-like_protein_(AHRD_V1_***-_Q84L60_CICAR);_contains_Interpro_domain(s)__IPR001544__Aminotransferase,_class_IV_
Solyc01g098760	16.1081	7.84378	-1.03816	1.00E-04	0.00132412	yes	GO:0030001	Heavy_metal-associated_domain_containing_protein_expressed_(AHRD_V1_*---_Q2RAL3_ORYSJ);_contains_Interpro_domain(s)__IPR006121__Heavy_metal_transport/detoxification_protein_
Solyc01g099200	10.5598	0.734283	-3.8461	5.00E-05	0.000717626	yes	GO:0016165	Lipoxygenase_(AHRD_V1_****_Q43191_SOLTU);_contains_Interpro_domain(s)__IPR001246__Lipoxygenase,_plant_
Solyc01g099340	6.1341	16.8654	1.45915	5.00E-05	0.000717626	yes	GO:0005622	Zinc_finger_protein_(AHRD_V1_*---_Q764N7_MALDO);_contains_Interpro_domain(s)__IPR007087__Zinc_finger,_C2H2-type_
Solyc01g099660	28.6458	97.4719	1.76666	5.00E-05	0.000717626	yes	GO:0005524	Heat_shock_protein_(AHRD_V1_***-_Q84KP8_CYAME);_contains_Interpro_domain(s)__IPR013126__Heat_shock_protein_70_
Solyc01g099840	109.952	260.723	1.24564	5.00E-05	0.000717626	yes	GO:0003735,GO:0008201	Auxin-repressed_protein_(AHRD_V1_***-_B4FA62_MAIZE);_contains_Interpro_domain(s)__IPR008406__Dormancyauxin_associated_
Solyc01g100030	2.9244	0.412903	-2.82427	0.00035	0.00385537	yes	GO:0046080	Deoxyuridine_5&apos-triphosphate_nucleotidohydrolase_(AHRD_V1_***-_D0NVQ2_PHYIN);_contains_Interpro_domain(s)__IPR008181__DeoxyUTP_pyrophosphatase_subfamily_1_
Solyc01g100370	465.661	208.448	-1.15959	0.00285	0.0211804	yes	GO:0006950	Universal_stress_protein_(AHRD_V1_***-_B6SNQ1_MAIZE);_contains_Interpro_domain(s)__IPR006016__UspA_
Solyc01g100770	5.16163	27.6351	2.4206	5.00E-05	0.000717626	yes	GO:0005515	Susceptibility_homeodomain_transcription_factor_(Fragment)_(AHRD_V1_*-*-_Q8SAA7_ORYSA);_contains_Interpro_domain(s)__IPR007493__Protein_of_unknown_function_DUF538_
Solyc01g100850	9.55143	22.5589	1.23991	5.00E-05	0.000717626	yes	GO:0017111,GO:0016887	ABC_transporter_ATP-binding_protein_(AHRD_V1_***-_Q88ZT3_LACPL);_contains_Interpro_domain(s)__IPR003439__ABC_transporter-like_
Solyc01g101260	3.60924	0.388071	-3.2173	0.00165	0.013621	yes	GO:0005622	Unknown_Protein_(AHRD_V1)
Solyc01g102340	3.05382	0.804202	-1.92498	0.00015	0.00189532	yes	GO:0003677,GO:0045449	Myb-like_transcription_factor_(AHRD_V1_*---_B8XPP3_9ROSI);_contains_Interpro_domain(s)__IPR015495__Myb_transcription_factor_
Solyc01g102400	2.70888	5.46979	1.01379	0.0078	0.0473619	yes	GO:0045735,GO:0048046	Germin-like_protein_(AHRD_V1_***-_O65358_SOLTU);_contains_Interpro_domain(s)__IPR014710__RmlC-like_jelly_roll_fold_
Solyc01g102640	32.6804	1.09883	-4.89439	5.00E-05	0.000717626	yes	GO:0005643	Nucleoporin_(Fragment)_(AHRD_V1_***-_Q677F1_HYAOR);_contains_Interpro_domain(s)__IPR007230__Peptidase_S59,_nucleoporin_
Solyc01g102700	1.82114	4.11025	1.17438	0.00035	0.00385537	yes	GO:0004675	Receptor_like_kinase,_RLK
Solyc01g102840	19.7675	9.53468	-1.05187	1.00E-04	0.00132412	yes	GO:0030275,GO:0000166	Tir-nbs,_resistance_protein_fragment
Solyc01g102940	1.13193	4.08023	1.84986	5.00E-05	0.000717626	yes	GO:0008757	Methionine_s-methyltransferase_(AHRD_V1_****_B9N0J3_POPTR);_contains_Interpro_domain(s)__IPR015424__Pyridoxal_phosphate-dependent_transferase,_major_region_
Solyc01g102950	1.05629	7.2635	2.78165	5.00E-05	0.000717626	yes	GO:0008757	FAD_dependent_oxidoreductase_(AHRD_V1_**--_B5VX05_SPIMA)
Solyc01g103250	2.67489	10.8018	2.01372	5.00E-05	0.000717626	yes	GO:0005634,GO:0008270	Histone-lysine_N-methyltransferase_NSD3_(AHRD_V1_*---_NSD3_HUMAN);_contains_Interpro_domain(s)__IPR018144__Plus-3_domain,_subgroup_
Solyc01g103270	69.6201	1.7431	-5.31978	5.00E-05	0.000717626	yes	NA	NA
Solyc01g103530	0.768756	0.244156	-1.65472	0.00215	0.0168868	yes	GO:0004675	Receptor_like_kinase,_RLK
Solyc01g103590	4.90236	36.7177	2.90493	5.00E-05	0.000717626	yes	GO:0004462	Glyoxalase/bleomycin_resistance_protein/dioxygenase_(AHRD_V1_**--_Q2HVV5_MEDTR);_contains_Interpro_domain(s)__IPR004360__Glyoxalase/bleomycin_resistance_protein/dioxygenase_
Solyc01g104020	23.1302	47.0748	1.02518	5.00E-05	0.000717626	yes	GO:0006563,GO:0030170	Embryo-specific_3_(AHRD_V1_***-_Q2HUA9_MEDTR);_contains_Interpro_domain(s)__IPR010417__Embryo-specific_3_
Solyc01g104210	4.69339	12.2542	1.38457	0.00015	0.00189532	yes	GO:0009922	Elongation_of_very_long_chain_fatty_acids_protein_4_(AHRD_V1_*-**_B0W9Y0_CULQU);_contains_Interpro_domain(s)__IPR002076__GNS1/SUR4_membrane_protein_
Solyc01g105030	2.96976	37.8221	3.67081	5.00E-05	0.000717626	yes	GO:0016168	Chlorophyll_a-b_binding_protein,_chloroplastic_(AHRD_V1_****_CB12_PETHY);_contains_Interpro_domain(s)__IPR001344__Chlorophyll_A-B_binding_protein_
Solyc01g105050	0.469957	5.4544	3.53682	5.00E-05	0.000717626	yes	GO:0016168	Chlorophyll_a-b_binding_protein,_chloroplastic_(AHRD_V1_****_CB12_PETHY);_contains_Interpro_domain(s)__IPR001344__Chlorophyll_A-B_binding_protein_
Solyc01g105070	2.54325	0.662822	-1.93998	8.00E-04	0.00761208	yes	GO:0004601	Peroxidase_(AHRD_V1_****_Q43499_SOLLC);_contains_Interpro_domain(s)__IPR002016__Haem_peroxidase,_plant/fungal/bacterial_
Solyc01g106340	0.305302	1.99018	2.70459	5.00E-05	0.000717626	yes	GO:0016884	Glutamyl-tRNA(Gln)_amidotransferase_subunit_A_(AHRD_V1_***-_C5FFK2_NANOT);_contains_Interpro_domain(s)__IPR000120__Amidase_signature_enzyme_
Solyc01g106820	62.5133	261.947	2.06704	5.00E-05	0.000717626	yes	GO:0015175,GO:0015172	Peptidase_M50_family_(AHRD_V1_***-_B6UET0_MAIZE)
Solyc01g107100	6.59369	1.73051	-1.92989	0.00095	0.00878334	yes	GO:0016740	Beta-1_4-xylosidase_(AHRD_V1_***-_D7LA14_ARALY)
Solyc01g107190	2.58545	10.7128	2.05085	5.00E-05	0.000717626	yes	GO:0005515,GO:0009416	LOB_domain_protein_38_(AHRD_V1_*-*-_D7LT02_ARALY);_contains_Interpro_domain(s)__IPR004883__Lateral_organ_boundaries,_LOB_
Solyc01g107290	72.4543	29.8282	-1.28039	5.00E-05	0.000717626	yes	GO:0008270	RING-H2_finger_protein_(AHRD_V1_***-_Q8LJR8_SOYBN);_contains_Interpro_domain(s)__IPR001841__Zinc_finger,_RING-type_
Solyc01g108000	2.17489	0.0772531	-4.81521	5.00E-05	0.000717626	yes	GO:0006468	Receptor-like_kinase_(AHRD_V1_*-*-_A7VM68_9VIRI);_contains_Interpro_domain(s)__IPR002290__Serine/threonine_protein_kinase_
Solyc01g109030	3.05404	14.8995	2.28648	5.00E-05	0.000717626	yes	NA	NA
Solyc01g109250	2.5116	0.381675	-2.71819	0.00145	0.0123096	yes	GO:0005515	TMV_response-related_protein_(AHRD_V1_**--_B6SLK0_MAIZE)
Solyc01g109460	1.69669	4.18536	1.30263	0.0013	0.0112435	yes	GO:0015519	Solute_carrier_family_2,_facilitated_glucose_transporter_member_3_(AHRD_V1_***-_GTR3_RAT);_contains_Interpro_domain(s)__IPR003663__Sugar/inositol_transporter_
Solyc01g109700	4.35659	0.956537	-2.18731	5.00E-05	0.000717626	yes	GO:0003700	Transcription_factor_(AHRD_V1_*-**_D6MKM4_9ASPA);_contains_Interpro_domain(s)__IPR011598__Helix-loop-helix_DNA-binding_
Solyc01g109800	3.57747	9.60345	1.42461	1.00E-04	0.00132412	yes	GO:0008878	Genomic_DNA_chromosome_5_TAC_clone_K1F13_(AHRD_V1_*-*-_Q9FJZ5_ARATH)
Solyc01g110360	4.00041	28.2153	2.81826	5.00E-05	0.000717626	yes	GO:0005507	Fructose-bisphosphate_aldolase_(AHRD_V1_***-_B0FPD8_SOLTU);_contains_Interpro_domain(s)__IPR000741__Fructose-bisphosphate_aldolase,_class-I_
Solyc01g111250	51.0212	142.448	1.48127	5.00E-05	0.000717626	yes	GO:0023034,GO:0006629	Phosphatidylinositol-specific_phospholipase_c_(AHRD_V1_*-*-_B9UXN2_LISMO);_contains_Interpro_domain(s)__IPR017946__PLC-like_phosphodiesterase,_TIM_beta/alpha-barrel_domain_
Solyc01g111270	0.801576	5.57877	2.79904	5.00E-05	0.000717626	yes	GO:0005488	Armadillo/beta-catenin_repeat_family_protein_(AHRD_V1_***-_D7MDH4_ARALY);_contains_Interpro_domain(s)__IPR011989__Armadillo-like_helical_
Solyc01g111380	8.3708	30.5631	1.86835	5.00E-05	0.000717626	yes	GO:0051015	Actin_depolymerizing_factor_5_(AHRD_V1_****_A1XJ48_GOSHI);_contains_Interpro_domain(s)__IPR002108__Actin-binding,_cofilin/tropomyosin_type_
Solyc01g111630	76.1695	183.64	1.2696	5.00E-05	0.000717626	yes	GO:0008266,GO:0030267	Glyoxylate/hydroxypyruvate_reductase_B_(AHRD_V1_****_GHRB_YERPS);_contains_Interpro_domain(s)__IPR006140__D-isomer_specific_2-hydroxyacid_dehydrogenase,_NAD-binding_
Solyc01g111660	1.03977	3.77322	1.85954	0.00065	0.00641603	yes	GO:0015250	Aquaporin-like_protein_(AHRD_V1_***-_Q8W1A8_PETHY);_contains_Interpro_domain(s)__IPR012269__Aquaporin_
Solyc01g112080	1.12408	6.94037	2.62627	5.00E-05	0.000717626	yes	GO:0016998	LysM-domain_GPI-anchored_protein_(AHRD_V1_**--_Q4VVD8_ORYSJ);_contains_Interpro_domain(s)__IPR002482__Peptidoglycan-binding_Lysin_subgroup_
Solyc01g112110	15.3902	42.1955	1.45507	5.00E-05	0.000717626	yes	GO:0004497	Unknown_Protein_(AHRD_V1)
Solyc01g005080	4.36105	13.5588	1.63648	5.00E-05	0.000717626	yes	GO:0008017	Microtubule-associated_protein_MAP65-1a_(AHRD_V1_****_C0J9Z7_ORYNI);_contains_Interpro_domain(s)__IPR007145__MAP65/ASE1_
Solyc01g005140	49.074	105.177	1.09978	5.00E-05	0.000717626	yes	GO:0000293	Cytochrome_b561_(AHRD_V1_***-_Q3LGX5_CITLA);_contains_Interpro_domain(s)__IPR006593__Cytochrome_b561/ferric_reductase_transmembrane_
Solyc01g005280	0.186549	2.50436	3.74681	0.0011	0.00986538	yes	GO:0005215	SEC14_cytosolic_factor_(AHRD_V1_**--_B2W8N2_PYRTR);_contains_Interpro_domain(s)__IPR001251__Cellular_retinaldehyde-binding/triple_function,_C-terminal_
Solyc01g006020	27.8814	61.6544	1.1449	5.00E-05	0.000717626	yes	GO:0000030	At3g32930-like_protein_(Fragment)_(AHRD_V1_*-*-_B3SKU7_ARAHA)
Solyc01g006210	1.13216	0.27704	-2.03091	0.00785	0.0476011	yes	GO:0004842	Non-structural_maintenance_of_chromosomes_element_1_homolog_(AHRD_V1_***-_B5X8H0_SALSA);_contains_Interpro_domain(s)__IPR011513__Nse1_non-SMC_component_of_SMC5-6_complex_
Solyc01g006430	210.649	89.6301	-1.23278	5.00E-05	0.000717626	yes	GO:0042389	Omega-6_fatty_acid_desaturase_(AHRD_V1_****_Q461Q1_HEVBR);_contains_Interpro_domain(s)__IPR005804__Fatty_acid_desaturase,_type_1_
Solyc01g006720	0.417096	1.09136	1.38768	0.00545	0.0355061	yes	GO:0008559	ABC_transporter_G_family_member_22_(AHRD_V1_***-_AB22G_ARATH);_contains_Interpro_domain(s)__IPR013525__ABC-2_type_transporter_
Solyc01g007100	5.99593	12.9705	1.11318	5.00E-05	0.000717626	yes	GO:0035250,GO:0046480	Digalactosyldiacylglycerol_synthase_1,_chloroplastic_(AHRD_V1_***-_DGDG1_LOTJA);_contains_Interpro_domain(s)__IPR001296__Glycosyl_transferase,_group_1_
Solyc01g008210	0.409679	1.86111	2.1836	0.00205	0.0161508	yes	NA	NA
Solyc01g008800	0.560191	1.71738	1.61622	5.00E-04	0.00519531	yes	GO:0004872	Tir-nbs-lrr,_resistance_protein
Solyc01g009070	4.61991	10.4597	1.17891	5.00E-05	0.000717626	yes	GO:0003700	MYB_transcription_factor_(AHRD_V1_**-*_Q9FR97_ARATH);_contains_Interpro_domain(s)__IPR015495__Myb_transcription_factor_
Solyc01g009170	38.032	98.339	1.37055	5.00E-05	0.000717626	yes	GO:0005515,GO:0003700	Ethylene_insensitive_3_class_transcription_factor_(AHRD_V1_****_D5L146_MALDO);_contains_Interpro_domain(s)__IPR006957__Ethylene_insensitive_3_
Solyc01g009770	4.53894	10.26	1.1766	0.0016	0.0132693	yes	GO:0005515	Major_ampullate_spidroin_2-2_(AHRD_V1_*-*-_B6TJV0_MAIZE);_contains_Interpro_domain(s)__IPR001202__WW/Rsp5/WWP_
Solyc01g009870	1.11773	5.26367	2.2355	5.00E-05	0.000717626	yes	GO:0006629,GO:0006071	Glycerophosphodiester_phosphodiesterase_GDE1_(AHRD_V1_***-_B2WNF5_PYRTR);_contains_Interpro_domain(s)__IPR004129__Glycerophosphoryl_diester_phosphodiesterase_
Solyc01g010060	74.144	9.34942	-2.98738	5.00E-05	0.000717626	yes	GO:0004014	Unknown_Protein_(AHRD_V1)
Solyc01g010160	35.6454	2.27451	-3.97009	0.00245	0.0188151	yes	NA	NA
Solyc01g010230	96.0179	25.5288	-1.91118	5.00E-05	0.000717626	yes	GO:0005975	Unknown_Protein_(AHRD_V1)
Solyc01g010310	0.764629	5.08919	2.7346	0.00055	0.00562692	yes	GO:0005634	Glucan_endo-1_3-beta-glucosidase_3_(AHRD_V1_*-*-_B6UAN6_MAIZE);_contains_Interpro_domain(s)__IPR012946__X8_
Solyc01g010360	0.30683	2.10422	2.77778	0.0027	0.0203009	yes	GO:0050815	14-3-3-like_protein_GF14_epsilon_(AHRD_V1_**--_14310_ARATH);_contains_Interpro_domain(s)__IPR000308__14-3-3_protein_
Solyc01g010870	90.3237	194.264	1.10484	5.00E-05	0.000717626	yes	GO:0000170	Dehydration-responsive_family_protein_(AHRD_V1_***-_D7KPN7_ARALY);_contains_Interpro_domain(s)__IPR004159__Protein_of_unknown_function_DUF248,_methyltransferase_putative_
Solyc01g056850	0.540102	1.43985	1.41462	0.00595	0.038168	yes	GO:0006221,GO:0003824	CTP_synthase_(AHRD_V1_***-_B6U7R1_MAIZE);_contains_Interpro_domain(s)__IPR004468__CTP_synthase_
Solyc01g057440	3.52081	19.0873	2.43863	6.00E-04	0.00603868	yes	GO:0009317	Unknown_Protein_(AHRD_V1)
Solyc01g058470	10.7428	4.17742	-1.36269	5.00E-05	0.000717626	yes	GO:0003723	Unknown_Protein_(AHRD_V1)
Solyc01g059860	5.11092	19.2223	1.91113	5.00E-05	0.000717626	yes	GO:0000160,GO:0006468,GO:0006355,GO:0007165	Kinase_family_protein_(AHRD_V1_***-_D7L5X4_ARALY);_contains_Interpro_domain(s)__IPR002290__Serine/threonine_protein_kinase_
Solyc01g065500	2.20368	0.571187	-1.94788	5.00E-05	0.000717626	yes	GO:0055114	Phosphoribosylanthranilate_transferase_(Fragment)_(AHRD_V1_*---_Q43085_PEA);_contains_Interpro_domain(s)__IPR013583__Phosphoribosyltransferase_C-terminal,_plant_
Solyc01g066290	0.441553	4.47752	3.34204	0.0049	0.0324887	yes	GO:0006508	Unknown_Protein_(AHRD_V1)
Solyc01g066740	2.16928	1.0008	-1.11607	0.0029	0.0214808	yes	GO:0000166	Transducin_family_protein_(Fragment)_(AHRD_V1_*---_D7L607_ARALY);_contains_Interpro_domain(s)__IPR017986__WD40_repeat,_region_
Solyc01g067020	1.50114	4.67852	1.63999	0.00025	0.00292046	yes	GO:0004675	Receptor_like_kinase,_RLK
Solyc01g067080	99.6159	34.2034	-1.54224	5.00E-05	0.000717626	yes	GO:0030233	Genomic_DNA_chromosome_3_P1_clone_MHC9_(AHRD_V1_***-_Q9LIF6_ARATH)
Solyc01g067090	36.5078	7.80082	-2.22651	5.00E-05	0.000717626	yes	GO:0030233	Homeodomain-like_(AHRD_V1_*-*-_A2Q346_MEDTR)
Solyc01g068130	15.6219	6.02398	-1.37478	5.00E-05	0.000717626	yes	GO:0005618	Os05g0272200_protein_(Fragment)_(AHRD_V1_*-*-_Q0DJJ5_ORYSJ)
Solyc01g068380	0.220084	0.720527	1.711	0.0066	0.0414491	yes	GO:0004722,GO:0005515	Purple_acid_phosphatase_(AHRD_V1_*-**_B6TKL3_MAIZE);_contains_Interpro_domain(s)__IPR004843__Metallophosphoesterase_
Solyc01g068560	7.28643	16.4457	1.17443	3.00E-04	0.00339628	yes	GO:0008171,GO:0046983	Unknown_Protein_(AHRD_V1)
Solyc01g079170	1.1813	6.20039	2.39198	5.00E-05	0.000717626	yes	GO:0016758	Galactinol_synthase_(AHRD_V1_***-_D6QSF5_BRANA);_contains_Interpro_domain(s)__IPR002495__Glycosyl_transferase,_family_8_
Solyc01g079320	5.19304	2.11813	-1.29379	0.00085	0.00801563	yes	GO:0005488	Pentatricopeptide_repeat-containing_protein_(AHRD_V1_***-_D7KB79_ARALY);_contains_Interpro_domain(s)__IPR002885__Pentatricopeptide_repeat_
Solyc01g079360	0.893252	4.25149	2.25083	5.00E-05	0.000717626	yes	GO:0045449	WRKY_transcription_factor_3_(AHRD_V1_***-_C9DHZ2_9ROSI);_contains_Interpro_domain(s)__IPR003657__DNA-binding_WRKY_
Solyc01g079530	2.49268	8.91752	1.83895	4.00E-04	0.00429032	yes	GO:0005515	E3_ubiquitin-protein_ligase_MARCH6_(AHRD_V1_*---_C1HD92_PARBA);_contains_Interpro_domain(s)__IPR011016__Zinc_finger,_RING-CH-type_
Solyc01g079750	0.591562	0.135619	-2.12497	0.00415	0.028593	yes	GO:0004711	Protein_serine/threonine_kinase_(AHRD_V1_*-**_D3BP85_POLPA);_contains_Interpro_domain(s)__IPR015748__Mitogen_activated_protein_kinase_kinase_kinase_3_
Solyc01g080010	0.85283	5.91622	2.79434	5.00E-05	0.000717626	yes	GO:0006508	Xylanase_inhibitor_(Fragment)_(AHRD_V1_**--_Q53IQ4_WHEAT);_contains_Interpro_domain(s)__IPR001461__Peptidase_A1_
Solyc01g080020	2.96645	21.0067	2.82404	5.00E-05	0.000717626	yes	GO:0006508	Xylanase_inhibitor_(Fragment)_(AHRD_V1_**--_Q53IQ4_WHEAT);_contains_Interpro_domain(s)__IPR001461__Peptidase_A1_
Solyc01g080200	1.16226	2.42656	1.06198	0.0015	0.0126148	yes	GO:0005840	At2g23590-like_protein_(Fragment)_(AHRD_V1_*-*-_B2CXK6_CARAS)
Solyc01g080760	11.2562	5.31412	-1.08282	5.00E-05	0.000717626	yes	GO:0005488	Unknown_Protein_(AHRD_V1)
Solyc01g080770	1.4072	0.53935	-1.38353	0.00155	0.0129323	yes	GO:0004675	Receptor_like_kinase,_RLK
Solyc01g074000	11.2497	0.913916	-3.62168	2.00E-04	0.00242471	yes	GO:0042802	Histone_H3_(AHRD_V1_***-_D8L9K7_WHEAT);_contains_Interpro_domain(s)__IPR000164__Histone_H3_
Solyc01g086660	40.5988	5.47451	-2.89064	5.00E-05	0.000717626	yes	GO:0008152,GO:0006779,GO:0055114	Unknown_Protein_(AHRD_V1)
Solyc01g086820	7.11335	0.49412	-3.84759	4.00E-04	0.00429032	yes	GO:0042802	Histone_H3_(AHRD_V1_***-_D8L9K7_WHEAT);_contains_Interpro_domain(s)__IPR000164__Histone_H3_
Solyc01g087180	1.95476	9.42965	2.27021	3.00E-04	0.00339628	yes	GO:0003700	Unknown_Protein_(AHRD_V1)
Solyc01g087580	134.868	18.9251	-2.83317	5.00E-05	0.000717626	yes	GO:0003838	Unknown_Protein_(AHRD_V1)
Solyc01g087950	23.3616	99.5195	2.09084	5.00E-05	0.000717626	yes	GO:0042802,GO:0004185	Serine_carboxypeptidase_1_(AHRD_V1_****_B6SW38_MAIZE);_contains_Interpro_domain(s)__IPR001563__Peptidase_S10,_serine_carboxypeptidase_
Solyc01g090680	7.2391	27.4373	1.92225	5.00E-05	0.000717626	yes	GO:0005643	Genomic_DNA_chromosome_5_TAC_clone_K11J9_(AHRD_V1_*-*-_Q9FKH0_ARATH)
Solyc01g090790	0.31904	1.88799	2.56505	5.00E-04	0.00519531	yes	GO:0003700	BHLH_transcription_factor_(AHRD_V1_*-**_B6TXR4_MAIZE);_contains_Interpro_domain(s)__IPR001092__Basic_helix-loop-helix_dimerisation_region_bHLH_
Solyc01g091370	0.733432	3.41885	2.22078	5.00E-05	0.000717626	yes	GO:0003677	AT-hook_motif_nuclear_localized_protein_1_(AHRD_V1_***-_Q8VYJ2_ARATH);_contains_Interpro_domain(s)__IPR005175__Protein_of_unknown_function_DUF296_
Solyc01g091630	15.1504	56.0421	1.88716	5.00E-05	0.000717626	yes	GO:0030528	Homeobox-leucine_zipper_protein_ATHB-9_(AHRD_V1_*-*-_ATBH9_ARATH);_contains_Interpro_domain(s)__IPR002913__Lipid-binding_START_
Solyc01g094040	52.0081	19.3079	-1.42955	5.00E-05	0.000717626	yes	GO:0009055	Plastocyanin-like_domain_containing_protein_expressed_(AHRD_V1_**--_Q2QRP3_ORYSJ);_contains_Interpro_domain(s)__IPR003245__Plastocyanin-like_
Solyc01g094460	0.62619	5.42423	3.11475	5.00E-05	0.000717626	yes	GO:0003677,GO:0006355	AT-hook_motif_nuclear_localized_protein_1_(AHRD_V1_***-_O04696_PEA);_contains_Interpro_domain(s)__IPR005175__Protein_of_unknown_function_DUF296_
Solyc01g094760	2.14686	0.51371	-2.0632	0.00055	0.00562692	yes	GO:0042802	Origin_recognition_complex_5_subunit_(AHRD_V1_***-_Q6EWX0_ARATH)
Solyc01g095000	30.1338	64.5957	1.10005	5.00E-05	0.000717626	yes	GO:0016757	Homology_to_unknown_gene_(AHRD_V1_*-*-_Q019E6_OSTTA)
Solyc01g095010	8.97586	30.1611	1.74857	5.00E-05	0.000717626	yes	GO:0017050	Diacylglycerol_kinase_catalytic_region_(AHRD_V1_****_D0LGX1_HALO1);_contains_Interpro_domain(s)__IPR001206__Diacylglycerol_kinase,_catalytic_region_
Solyc01g095480	23.8219	8.92183	-1.41688	5.00E-05	0.000717626	yes	GO:0006396	Ribonuclease_PH_(AHRD_V1_***-_RNPH_STRGG);_contains_Interpro_domain(s)__IPR001247__Exoribonuclease,_phosphorolytic_domain_1_
Solyc01g095520	0	0.727494	Inf	0.00195	0.0155541	yes	GO:0005160	Arabinogalactan_peptide_16_(AHRD_V1_**--_AGP16_ARATH);_contains_Interpro_domain(s)__IPR009424__Protein_of_unknown_function_DUF1070_
Solyc01g095530	4.00256	29.6953	2.89124	5.00E-05	0.000717626	yes	GO:0005160	Unknown_Protein_(AHRD_V1)
Solyc01g095750	0.258561	5.05775	4.28992	1.00E-04	0.00132412	yes	GO:0004467	Long-chain-fatty-acid-CoA_ligase_(AHRD_V1_****_B2WS80_ARAHA);_contains_Interpro_domain(s)__IPR000873__AMP-dependent_synthetase_and_ligase_
Solyc01g095920	2.51621	10.2679	2.02882	5.00E-05	0.000717626	yes	GO:0008171	O-methyltransferase_family_3_(AHRD_V1_***-_B5ZT51_RHILW);_contains_Interpro_domain(s)__IPR009902__Protein_of_unknown_function_DUF1442_
Solyc01g096150	8.719	4.21441	-1.04883	0.0042	0.028882	yes	GO:0006468	NC_domain-containing_protein_(AHRD_V1_**--_A6MD14_9ORYZ);_contains_Interpro_domain(s)__IPR007053__NC_
Solyc01g096200	4.37779	12.1899	1.47741	5.00E-05	0.000717626	yes	GO:0005488,GO:0000151	Pentatricopeptide_repeat-containing_protein_(AHRD_V1_*-*-_D7M1E8_ARALY);_contains_Interpro_domain(s)__IPR011989__Armadillo-like_helical_
Solyc01g096730	0.777486	2.44343	1.65202	8.00E-04	0.00761208	yes	GO:0005351	Major_facilitator_superfamily_transporter_(AHRD_V1_**--_A8NUY3_COPC7);_contains_Interpro_domain(s)__IPR016196__Major_facilitator_superfamily,_general_substrate_transporter_
Solyc01g096740	10.9461	1.54024	-2.82919	5.00E-05	0.000717626	yes	GO:0005351	Transporter_major_facilitator_family_(AHRD_V1_**--_C4M254_ENTHI);_contains_Interpro_domain(s)__IPR016196__Major_facilitator_superfamily,_general_substrate_transporter_
Solyc01g096790	1.75589	5.39906	1.62051	0.00275	0.0205563	yes	GO:0006355	B3_domain-containing_protein_REM20_(AHRD_V1_***-_REM20_ARATH);_contains_Interpro_domain(s)__IPR003340__Transcriptional_factor_B3_
Solyc01g097270	0.581271	4.01156	2.78688	0.00035	0.00385537	yes	GO:0005515	Chitinase_(Fragment)_(AHRD_V1_*---_Q38777_ALLSA);_contains_Interpro_domain(s)__IPR000726__Glycoside_hydrolase,_family_19,_catalytic__IPR001153__Barwin_
Solyc01g097430	0.211271	2.66725	3.65819	5.00E-05	0.000717626	yes	GO:0042803	ABC_transporter_G_family_member_2_(AHRD_V1_*-*-_AB2G_ARATH);_contains_Interpro_domain(s)__IPR013525__ABC-2_type_transporter_
Solyc01g097770	0.157495	0.945058	2.5851	2.00E-04	0.00242471	yes	GO:0010181,GO:0004674	Serine/threonine_protein_kinase_(AHRD_V1_*-**_D2V878_NAEGR);_contains_Interpro_domain(s)__IPR002290__Serine/threonine_protein_kinase_
Solyc01g098400	11.2269	1.37946	-3.02478	5.00E-05	0.000717626	yes	GO:0009927	Histidine_phosphotransfer_protein_(AHRD_V1_****_B9I823_POPTR);_contains_Interpro_domain(s)__IPR008207__Signal_transduction_histidine_kinase,_phosphotransfer_(Hpt)_region_
Solyc01g098710	12.1017	1.56684	-2.94928	5.00E-05	0.000717626	yes	GO:0006508	Aspartyl_protease_family_protein_(AHRD_V1_**--_D7LT22_ARALY);_contains_Interpro_domain(s)__IPR001461__Peptidase_A1_
Solyc01g098740	21.3969	7.79114	-1.4575	5.00E-05	0.000717626	yes	GO:0006468	Receptor_protein_kinase-like_protein_(AHRD_V1_*-*-_Q9LJU5_ARATH);_contains_Interpro_domain(s)__IPR002290__Serine/threonine_protein_kinase_
Solyc01g099020	0.184993	2.34886	3.66641	8.00E-04	0.00761208	yes	GO:0004091	GDSL_esterase/lipase_At5g03980_(AHRD_V1_***-_GDL74_ARATH);_contains_Interpro_domain(s)__IPR001087__Lipase,_GDSL_
Solyc01g099140	2.04702	6.17129	1.59204	1.00E-04	0.00132412	yes	GO:0016998	Transmembrane_protein_49_(AHRD_V1_***-_B6TDW5_MAIZE)
Solyc01g099190	1548.56	312.497	-2.30901	5.00E-05	0.000717626	yes	GO:0016165	Lipoxygenase_(AHRD_V1_****_Q42873_SOLLC);_contains_Interpro_domain(s)__IPR001246__Lipoxygenase,_plant_
Solyc01g099580	2.44143	0.653122	-1.9023	1.00E-04	0.00132412	yes	GO:0004090	Desiccation-related_protein_PCC13-62_(AHRD_V1_*-*-_B6TNA6_MAIZE);_contains_Interpro_domain(s)__IPR011424__C1-like_
Solyc01g099590	354.941	152.796	-1.21597	5.00E-05	0.000717626	yes	GO:0004364,GO:0043295	Glutathione-S-transferase_(AHRD_V1_****_A3FMP5_SOLLC);_contains_Interpro_domain(s)__IPR004046__Glutathione_S-transferase,_C-terminal_
Solyc01g099640	37.035	17.381	-1.09138	5.00E-05	0.000717626	yes	GO:0016798	Unknown_Protein_(AHRD_V1)
Solyc01g100010	14.6074	1.81781	-3.00642	5.00E-05	0.000717626	yes	GO:0030246	F-box_protein_PP2-B1_(AHRD_V1_***-_PP2B1_ARATH);_contains_Interpro_domain(s)__IPR001810__Cyclin-like_F-box_
Solyc01g100040	1.38694	3.82318	1.46287	0.00205	0.0161508	yes	GO:0004722	Integrin-linked_kinase-associated_serine/threonine_phosphatase_2C_(AHRD_V1_****_ILKAP_HUMAN);_contains_Interpro_domain(s)__IPR015655__Protein_phosphatase_2C_
Solyc01g100240	41.3987	14.1835	-1.54538	5.00E-05	0.000717626	yes	GO:0005516	Calmodulin-binding_protein_(AHRD_V1_****_D7L2U6_ARALY);_contains_Interpro_domain(s)__IPR012416__Calmodulin_binding_protein-like_
Solyc01g100710	154.556	59.5751	-1.37534	5.00E-05	0.000717626	yes	GO:0003676,GO:0005622	Unknown_Protein_(AHRD_V1)
Solyc01g100880	0.278217	8.97692	5.01194	5.00E-05	0.000717626	yes	GO:0016020	MtN21_nodulin_protein-like_(AHRD_V1_***-_B6TBZ6_MAIZE);_contains_Interpro_domain(s)__IPR000620__Protein_of_unknown_function_DUF6,_transmembrane_
Solyc01g102310	25.3836	7.53849	-1.75155	5.00E-05	0.000717626	yes	GO:0003700,GO:0042802	Unknown_Protein_(AHRD_V1)
Solyc01g102610	15.0666	32.6974	1.11782	5.00E-05	0.000717626	yes	GO:0000293	Ferric_reductase_oxidase_(AHRD_V1_**-*_D6RVS5_HORVU);_contains_Interpro_domain(s)__IPR013130__Ferric_reductase-like_transmembrane_component,_N-terminal_
Solyc01g103030	0.140366	3.01303	4.42395	2.00E-04	0.00242471	yes	GO:0042936	Nitrate_transporter_(AHRD_V1_****_Q7XAK5_PRUPE);_contains_Interpro_domain(s)__IPR000109__TGF-beta_receptor,_type_I/II_extracellular_region_
Solyc01g103390	2.43399	0.256041	-3.24887	2.00E-04	0.00242471	yes	GO:0008152,GO:0016491	Flavin_oxidoreductase/NADH_oxidase_(AHRD_V1_**--_A0YMI2_LYNSP);_contains_Interpro_domain(s)__IPR001155__NADH:flavin_oxidoreductase/NADH_oxidase,_N-terminal_
Solyc01g103470	2.23729	0.235663	-3.24695	0.0025	0.0191581	yes	GO:0003676,GO:0005622	Unknown_Protein_(AHRD_V1)
Solyc01g104320	10.8718	22.5866	1.05487	5.00E-05	0.000717626	yes	GO:0009507	PAP_fibrillin_(AHRD_V1_***-_A2Q498_MEDTR);_contains_Interpro_domain(s)__IPR006843__PAP_fibrillin_
Solyc01g104690	9.51125	22.493	1.24177	0.00235	0.0181637	yes	GO:0003924	Unknown_Protein_(AHRD_V1)
Solyc01g104710	48.545	97.6448	1.00822	5.00E-05	0.000717626	yes	GO:0003924	Unknown_Protein_(AHRD_V1)
Solyc01g104900	0.320027	4.23553	3.72627	5.00E-04	0.00519531	yes	GO:0045449	NAC_domain_protein_IPR003441_(AHRD_V1_***-_B9GZS1_POPTR);_contains_Interpro_domain(s)__IPR003441__No_apical_meristem_(NAM)_protein_
Solyc01g104930	0.533461	1.47484	1.46711	0.0072	0.0443638	yes	GO:0005524	Vesicle-fusing_ATPase_(AHRD_V1_**--_C5JKB1_AJEDS);_contains_Interpro_domain(s)__IPR004201__Cell_division_protein_48,_CDC48,_domain_2_
Solyc01g104950	7.36338	27.2088	1.88563	5.00E-05	0.000717626	yes	GO:0009044,GO:0046556	Alpha-L-arabinofuranosidase/beta-D-xylosidase_(AHRD_V1_****_D9D7L0_MALDO);_contains_Interpro_domain(s)__IPR001764__Glycoside_hydrolase,_family_3,_N-terminal_
Solyc01g105310	2.87799	0.455098	-2.66081	3.00E-04	0.00339628	yes	GO:0006508,GO:0005737	Metacaspase_(AHRD_V1_***-_A8NU42_COPC7);_contains_Interpro_domain(s)__IPR011600__Peptidase_C14,_caspase_catalytic_
Solyc01g105320	1.06724	0.132666	-3.00801	0.00605	0.0386713	yes	GO:0005515,GO:0004197	Metacaspase_(AHRD_V1_***-_A8NU42_COPC7);_contains_Interpro_domain(s)__IPR011600__Peptidase_C14,_caspase_catalytic_
Solyc01g105360	1.65712	0.137523	-3.59093	4.00E-04	0.00429032	yes	GO:0015020	UDP-glucuronosyltransferase_(AHRD_V1_****_Q5UB81_ARATH);_contains_Interpro_domain(s)__IPR002213__UDP-glucuronosyl/UDP-glucosyltransferase_
Solyc01g105600	0.285386	1.99822	2.80773	0.00205	0.0161508	yes	GO:0016740	Unknown_Protein_(AHRD_V1)
Solyc01g106630	1.96578	21.2134	3.43181	5.00E-05	0.000717626	yes	GO:0005515	Unknown_Protein_(AHRD_V1)
Solyc01g107400	15.0781	257.204	4.09238	5.00E-05	0.000717626	yes	GO:0000166	Indole-3-acetic_acid-amido_synthetase_GH3.8_(AHRD_V1_***-_B6U4E2_MAIZE)
Solyc01g107820	76.5143	37.0856	-1.04487	1.00E-04	0.00132412	yes	GO:0080044	UDP-glucosyltransferase_family_1_protein_(AHRD_V1_****_C6KI43_CITSI);_contains_Interpro_domain(s)__IPR002213__UDP-glucuronosyl/UDP-glucosyltransferase_
Solyc01g107990	3.08897	1.26367	-1.2895	0.0021	0.016523	yes	GO:0023034,GO:0006629,GO:0055114	MAPprotein_kinase-like_protein_(AHRD_V1_**--_Q9LT86_ARATH);_contains_Interpro_domain(s)__IPR017946__PLC-like_phosphodiesterase,_TIM_beta/alpha-barrel_domain_
Solyc01g108030	63.3145	141.473	1.15992	5.00E-05	0.000717626	yes	GO:0004485	Methylcrotonoyl-CoA_carboxylase_beta_subunit_(AHRD_V1_****_D4XQJ0_ACIHA);_contains_Interpro_domain(s)__IPR000022__Carboxyl_transferase_
Solyc01g108880	118.884	14.2322	-3.06232	5.00E-05	0.000717626	yes	GO:0045431,GO:0009815	1-aminocyclopropane-1-carboxylate_oxidase_(AHRD_V1_**-*_ACCO_MUSAC);_contains_Interpro_domain(s)__IPR005123__Oxoglutarate_and_iron-dependent_oxygenase_
Solyc01g108910	44.6937	305.211	2.77167	5.00E-05	0.000717626	yes	GO:0004675	COSII_At2g15890_(Fragment)_(AHRD_V1_*-*-_C0KFD9_9SOLN)
Solyc01g109120	4.90018	0.499842	-3.29329	5.00E-05	0.000717626	yes	GO:0000166	WD-40_repeat_family_protein_(AHRD_V1_**--_Q1EPE0_MUSAC);_contains_Interpro_domain(s)__IPR020472__G-protein_beta_WD-40_repeat,_region_
Solyc01g109320	0.266281	7.28342	4.7736	5.00E-05	0.000717626	yes	GO:0015559	Multidrug_resistance_protein_mdtK_(AHRD_V1_***-_MDTK_ERWAM);_contains_Interpro_domain(s)__IPR002528__Multi_antimicrobial_extrusion_protein_MatE_
Solyc01g109330	0.476426	5.03509	3.40169	5.00E-05	0.000717626	yes	GO:0015559	Cytochrome_c_biogenesis_protein_ccsB_(AHRD_V1_*-*-_D8G1N6_9CYAN);_contains_Interpro_domain(s)__IPR007816__ResB-like_
Solyc01g109420	4.03006	10.2631	1.34859	7.00E-04	0.00684186	yes	GO:0042802	Flavoprotein_wrbA_(AHRD_V1_***-_B6SPB2_MAIZE);_contains_Interpro_domain(s)__IPR010089__Flavoprotein_WrbA_
Solyc01g109590	41.4454	13.1784	-1.65304	5.00E-05	0.000717626	yes	GO:0006468	Receptor-like_protein_kinase_(AHRD_V1_***-_Q9LYS5_ARATH);_contains_Interpro_domain(s)__IPR002290__Serine/threonine_protein_kinase_
Solyc01g110130	17.0236	5.03936	-1.75622	5.00E-05	0.000717626	yes	GO:0003712	DNA_replication_licensing_factor_(AHRD_V1_***-_Q2TZM7_ASPOR);_contains_Interpro_domain(s)__IPR008047__MCM_protein_4_
Solyc01g110160	0.461918	1.62597	1.81559	0.0071	0.0438831	yes	GO:0055114	Chromosome_11_contig_1_DNA_sequence_(AHRD_V1_***-_Q00YQ5_OSTTA)
Solyc01g110550	8.39282	16.8909	1.00902	6.00E-04	0.00603868	yes	GO:0003723	Ribosome-binding_factor_A_(AHRD_V1_****_B6TDG2_MAIZE);_contains_Interpro_domain(s)__IPR000238__Ribosome-binding_factor_A_
Solyc01g111500	0.411	3.79828	3.20814	0.00015	0.00189532	yes	GO:0003700	MYB_transcription_factor_(AHRD_V1_****_B9H191_POPTR);_contains_Interpro_domain(s)__IPR015495__Myb_transcription_factor_
Solyc01g111590	2.29304	0.428064	-2.42137	0.00015	0.00189532	yes	GO:0042393	Histone-binding_protein_RBBP7_(AHRD_V1_**-*_B5X3G4_SALSA);_contains_Interpro_domain(s)__IPR020472__G-protein_beta_WD-40_repeat,_region_
Solyc01g111880	0.356006	2.1354	2.58453	5.00E-05	0.000717626	yes	GO:0004713	Tyrosine-protein_kinase_transforming_protein_Src_(AHRD_V1_*-**_SRC_AVIST);_contains_Interpro_domain(s)__IPR015783__ATMRK_serine/threonine_protein_kinase-like_
Solyc01g111970	13.5108	36.9672	1.45213	5.00E-05	0.000717626	yes	GO:0055114	Laccase_1a_(AHRD_V1_**--_B9IG56_POPTR);_contains_Interpro_domain(s)__IPR001117__Multicopper_oxidase,_type_1_
Solyc01g112070	0.274542	0.97597	1.82981	0.006	0.0384201	yes	GO:0008152	Os03g0169000_protein_(Fragment)_(AHRD_V1_***-_Q0DUS7_ORYSJ);_contains_Interpro_domain(s)__IPR004348__Protein_of_unknown_function_DUF246,_plant_
Solyc01g112120	45.8338	105.495	1.20269	5.00E-05	0.000717626	yes	NA	NA
Solyc02g005050	0.291135	1.70316	2.54846	6.00E-04	0.00603868	yes	GO:0005086	Unknown_Protein_(AHRD_V1)
Solyc02g014150	18.5088	44.6694	1.27107	5.00E-05	0.000717626	yes	GO:0005515	Photosystem_II_stability/assembly_factor_Ycf48-like_protein_(AHRD_V1_**--_B0C6T3_ACAM1);_contains_Interpro_domain(s)__IPR016705__Photosystem_II_stability/assembly_factor,_HCF136_
Solyc02g020940	0.507582	9.80541	4.27187	5.00E-05	0.000717626	yes	GO:0004365	Glyceraldehyde-3-phosphate_dehydrogenase_(AHRD_V1_****_D7UNZ5_BRARC);_contains_Interpro_domain(s)__IPR000173__Glyceraldehyde_3-phosphate_dehydrogenase_
Solyc02g021260	0.50272	2.97999	2.56748	5.00E-05	0.000717626	yes	GO:0006355	B3_domain-containing_protein_LOC_Os12g40080_(AHRD_V1_*-*-_Y1208_ORYSJ);_contains_Interpro_domain(s)__IPR003340__Transcriptional_factor_B3_
Solyc02g023990	1.3408	6.34828	2.24327	5.00E-05	0.000717626	yes	GO:0008152,GO:0055114	Short-chain_dehydrogenase/reductase_SDR_(AHRD_V1_**--_A1WVI4_HALHL);_contains_Interpro_domain(s)__IPR002347__Glucose/ribitol_dehydrogenase_
Solyc02g027080	1.45448	5.14157	1.82171	5.00E-05	0.000717626	yes	GO:0006952,GO:0006915	Cc-nbs-lrr,_resistance_protein
Solyc02g031950	588.896	97.9164	-2.58839	2.00E-04	0.00242471	yes	GO:0004712	Pathogenesis-related_protein-like_protein_(AHRD_V1_***-_Q8L9B0_ARATH)
Solyc02g032100	14.9498	5.56477	-1.42573	5.00E-05	0.000717626	yes	GO:0000006,GO:0000007	Low_affinity_zinc_transporter_(AHRD_V1_****_A3LU47_PICST);_contains_Interpro_domain(s)__IPR004698__Zinc/iron_permease,_fungal_and_plant_
Solyc02g036350	41.7897	953.397	4.51186	5.00E-05	0.000717626	yes	GO:0045431	1-aminocyclopropane-1-carboxylate_oxidase_(AHRD_V1_***-_A4ZYQ6_SOLLC);_contains_Interpro_domain(s)__IPR005123__Oxoglutarate_and_iron-dependent_oxygenase_
Solyc02g062500	2605.29	1052.07	-1.30821	0.00075	0.00720506	yes	GO:0010302	2-oxoglutarate-dependent_dioxygenase_(AHRD_V1_****_B9GL08_POPTR);_contains_Interpro_domain(s)__IPR005123__Oxoglutarate_and_iron-dependent_oxygenase_
Solyc02g063330	0.126641	1.70075	3.74735	4.00E-04	0.00429032	yes	GO:0005515,GO:0004674	Serine/threonine_protein_kinase-like_(AHRD_V1_*-**_Q9FGC3_ARATH);_contains_Interpro_domain(s)__IPR002290__Serine/threonine_protein_kinase_
Solyc02g063420	179.224	25.5184	-2.81215	5.00E-05	0.000717626	yes	GO:0016021	Hydroxyproline-rich_glycoprotein_(AHRD_V1_**--_A9YWR1_MEDTR)
Solyc02g063440	64.3042	21.7414	-1.56447	5.00E-05	0.000717626	yes	GO:0005488	Unknown_Protein_(AHRD_V1)
Solyc02g065170	0.546518	1.38484	1.34137	0.0076	0.0463512	yes	GO:0055114	Laccase-22_(AHRD_V1_**--_LAC22_ORYSJ);_contains_Interpro_domain(s)__IPR001117__Multicopper_oxidase,_type_1_
Solyc02g065240	436.676	161.076	-1.43882	5.00E-05	0.000717626	yes	GO:0080030,GO:0080032	Hydrolase_alpha/beta_fold_family_protein_(AHRD_V1_**--_D7LG04_ARALY);_contains_Interpro_domain(s)__IPR000073__Alpha/beta_hydrolase_fold-1_
Solyc02g065400	76.0476	212.068	1.47955	5.00E-05	0.000717626	yes	GO:0008266,GO:0005515	Oxygen-evolving_enhancer_protein_1_of_photosystem_II_(AHRD_V1_***-_A8J0E4_CHLRE);_contains_Interpro_domain(s)__IPR002628__Photosystem_II_manganese-stabilizing_protein_PsbO_
Solyc02g067580	852.051	366.78	-1.21602	5.00E-05	0.000717626	yes	GO:0003714	B12D-like_protein_(AHRD_V1_***-_D2XQY6_WOLAR);_contains_Interpro_domain(s)__IPR010530__B12D_
Solyc02g067800	4.37502	0.658101	-2.73291	0.00055	0.00562692	yes	GO:0005515,GO:0003677	LOB_domain_protein_1_(AHRD_V1_***-_B2KKZ3_ORYSJ);_contains_Interpro_domain(s)__IPR004883__Lateral_organ_boundaries,_LOB_
Solyc02g068280	8.78025	24.189	1.46202	5.00E-05	0.000717626	yes	GO:0004252	Subtilisin-like_serine_protease_(AHRD_V1_**-*_C3VDI0_CARPA);_contains_Interpro_domain(s)__IPR015500__Peptidase_S8,_subtilisin-related_
Solyc02g069260	86.8703	28.3053	-1.61779	5.00E-05	0.000717626	yes	GO:0019899	ARGONAUTE_1_(AHRD_V1_***-_D6RUV9_TOBAC);_contains_Interpro_domain(s)__IPR003165__Stem_cell_self-renewal_protein_Piwi_
Solyc02g069920	1.05852	6.84292	2.69257	5.00E-05	0.000717626	yes	GO:0008756,GO:0004467	Long-chain-fatty-acid_CoA_ligase_(AHRD_V1_****_A4A722_9GAMM);_contains_Interpro_domain(s)__IPR000873__AMP-dependent_synthetase_and_ligase_
Solyc02g070000	3.52293	1.08518	-1.69884	5.00E-05	0.000717626	yes	GO:0004675	Receptor_like_kinase,_RLK
Solyc02g070690	4.35353	10.165	1.22335	0.0044	0.0300046	yes	GO:0046872,GO:0000166	C2_domain-containing_protein_(AHRD_V1_***-_D7LFS6_ARALY);_contains_Interpro_domain(s)__IPR018029__C2_membrane_targeting_protein_
Solyc02g070890	14.7374	5.21304	-1.49929	5.00E-05	0.000717626	yes	GO:0004675	Receptor_like_kinase,_RLK
Solyc02g070940	3.08352	9.54291	1.62985	0.00025	0.00292046	yes	GO:0016168	Chlorophyll_a/b_binding_protein_(AHRD_V1_****_Q41422_SOLTU);_contains_Interpro_domain(s)__IPR001344__Chlorophyll_A-B_binding_protein_
Solyc02g071030	0.191952	3.62466	4.23903	0.0061	0.0389355	yes	GO:0005515,GO:0016168	Chlorophyll_a/b_binding_protein_(AHRD_V1_****_Q41422_SOLTU);_contains_Interpro_domain(s)__IPR001344__Chlorophyll_A-B_binding_protein_
Solyc02g071260	0.326582	0.848264	1.37707	0.0047	0.0314648	yes	GO:0042802	Phytochrome_E
Solyc02g071620	1.48619	15.3068	3.36448	5.00E-05	0.000717626	yes	GO:0004091	GDSL_esterase/lipase_At1g29670_(AHRD_V1_***-_GDL15_ARATH);_contains_Interpro_domain(s)__IPR001087__Lipase,_GDSL_
Solyc02g071800	6.07025	12.589	1.05233	1.00E-04	0.00132412	yes	GO:0004702,GO:0005515	Receptor_like_kinase,_RLK
Solyc02g072470	0.417883	1.17022	1.48561	0.00085	0.00801563	yes	GO:0005515,GO:0019199	Receptor_like_kinase,_RLK
Solyc02g076800	65.6934	32.0874	-1.03374	2.00E-04	0.00242471	yes	GO:0005488	Unknown_Protein_(AHRD_V1)
Solyc02g076920	1.79867	0.170274	-3.40101	0.00295	0.0217703	yes	GO:0030528	Transcription_factor_MYC2_(AHRD_V1_*--*_RAP1_ARATH);_contains_Interpro_domain(s)__IPR001092__Basic_helix-loop-helix_dimerisation_region_bHLH_
Solyc02g077080	85.8207	179.818	1.06714	5.00E-05	0.000717626	yes	GO:0004197	Os06g0207500_protein_(Fragment)_(AHRD_V1_**--_Q0DDQ9_ORYSJ);_contains_Interpro_domain(s)__IPR004253__Protein_of_unknown_function_DUF231,_plant_
Solyc02g078150	15.2814	108.615	2.82938	5.00E-05	0.000717626	yes	GO:0006468	Plant-specific_domain_TIGR01615_family_protein_(AHRD_V1_*-*-_B6UDN7_MAIZE);_contains_Interpro_domain(s)__IPR006502__Protein_of_unknown_function_DUF506,_plant_
Solyc02g078160	54.4133	112.564	1.04872	5.00E-05	0.000717626	yes	GO:0006468	Plant-specific_domain_TIGR01615_family_protein_(AHRD_V1_***-_B6UDN7_MAIZE);_contains_Interpro_domain(s)__IPR006502__Protein_of_unknown_function_DUF506,_plant_
Solyc02g078530	0.551936	1.72673	1.64547	0.00055	0.00562692	yes	GO:0004672,GO:0005515	Receptor-like_protein_kinase_At3g21340_(AHRD_V1_****_RLK6_ARATH);_contains_Interpro_domain(s)__IPR002290__Serine/threonine_protein_kinase_
Solyc02g078590	2.58622	5.3979	1.06156	0.00425	0.02917	yes	GO:0005795	Alpha-1_4-galactosyltransferase_(AHRD_V1_*-*-_Q0R0H6_MOUSE);_contains_Interpro_domain(s)__IPR007652__Alpha_1,4-glycosyltransferase_conserved_region_
Solyc02g078730	0.753813	8.27036	3.45567	5.00E-05	0.000717626	yes	NA	NA
Solyc02g079220	0.313688	1.07325	1.77458	0.00595	0.038168	yes	GO:0015578	Solute_carrier_family_2,_facilitated_glucose_transporter_member_8_(AHRD_V1_****_GTR8_HUMAN);_contains_Interpro_domain(s)__IPR003663__Sugar/inositol_transporter_
Solyc02g079540	0.394292	1.1872	1.59023	0.00345	0.0246694	yes	GO:0019199,GO:0004674	Serine/threonine-protein_kinase_receptor_(AHRD_V1_****_B6U2B7_MAIZE);_contains_Interpro_domain(s)__IPR002290__Serine/threonine_protein_kinase_
Solyc02g079640	2.92043	10.4978	1.84583	5.00E-05	0.000717626	yes	NA	NA
Solyc02g079780	17.0099	56.4346	1.7302	5.00E-05	0.000717626	yes	GO:0005634,GO:0045449	Pro-resilin_(AHRD_V1_*---_B6T4Q5_MAIZE)
Solyc02g080290	3.36818	1.36633	-1.30166	0.00145	0.0123096	yes	GO:0047782	Beta-glucosidase_47_(AHRD_V1_****_D7MEP5_ARALY);_contains_Interpro_domain(s)__IPR001360__Glycoside_hydrolase,_family_1_
Solyc02g080540	5.52132	55.8047	3.3373	5.00E-05	0.000717626	yes	GO:0030234	ATP_synthase_gamma_chain_(AHRD_V1_***-_B7FIR4_MEDTR);_contains_Interpro_domain(s)__IPR000131__ATPase,_F1_complex,_gamma_subunit_
Solyc02g081210	1.13401	0.180761	-2.64928	0.0045	0.0305242	yes	GO:0005576,GO:0009664	Expansin_(AHRD_V1_***-_Q9ZP33_SOLLC);_contains_Interpro_domain(s)__IPR002963__Expansin_
Solyc02g081360	1.00027	0.307429	-1.70206	0.00745	0.0455447	yes	GO:0004467,GO:0018858	Long-chain-fatty-acid--CoA_ligase_(AHRD_V1_****_D0J2H7_COMT2);_contains_Interpro_domain(s)__IPR000873__AMP-dependent_synthetase_and_ligase_
Solyc02g081480	5.9771	0.595944	-3.3262	5.00E-05	0.000717626	yes	GO:0006468	Receptor_kinase_(AHRD_V1_***-_Q9SWF1_ORYSA);_contains_Interpro_domain(s)__IPR002290__Serine/threonine_protein_kinase_
Solyc02g082140	59.5096	28.3791	-1.0683	5.00E-05	0.000717626	yes	GO:0006284,GO:0006281	Unknown_Protein_(AHRD_V1);_contains_Interpro_domain(s)__IPR008166__Protein_of_unknown_function_DUF23_
Solyc02g082180	8.36635	3.58491	-1.22266	5.00E-05	0.000717626	yes	GO:0042802	DNA_replication_licensing_factor_(AHRD_V1_***-_Q2TWS7_ASPOR);_contains_Interpro_domain(s)__IPR008049__MCM_protein_6_
Solyc02g082450	2.49954	28.7522	3.52394	5.00E-05	0.000717626	yes	GO:0009672	Auxin_efflux_carrier_family_protein_(AHRD_V1_****_D7L9F0_ARALY);_contains_Interpro_domain(s)__IPR004776__Auxin_efflux_carrier_
Solyc02g082520	0.22414	1.19498	2.41451	0.00375	0.0263527	yes	GO:0015171	Amino_acid_transporter_family_protein_(AHRD_V1_****_D7LI10_ARALY);_contains_Interpro_domain(s)__IPR013057__Amino_acid_transporter,_transmembrane_
Solyc02g082690	9.02279	22.9857	1.34909	5.00E-05	0.000717626	yes	GO:0003677	Syntaxin_binding_protein_5_(Tomosyn)_(AHRD_V1_*---_Q14DD4_HUMAN);_contains_Interpro_domain(s)__IPR011046__WD40_repeat-like_
Solyc02g082920	4.55514	27.42	2.58966	5.00E-05	0.000717626	yes	GO:0008843	Endochitinase_(Chitinase)_(AHRD_V1_****_Q43184_SOLTU);_contains_Interpro_domain(s)__IPR000726__Glycoside_hydrolase,_family_19,_catalytic_
Solyc02g082930	5.02133	12.6569	1.33378	0.00015	0.00189532	yes	GO:0008843	Endochitinase_(Chitinase)_(AHRD_V1_****_Q43184_SOLTU);_contains_Interpro_domain(s)__IPR016283__Glycoside_hydrolase,_family_19__IPR000726__Glycoside_hydrolase,_family_19,_catalytic_
Solyc02g083280	173.46	379.816	1.1307	5.00E-05	0.000717626	yes	GO:0004792	Thiosulfate_sulfurtransferase/rhodanese-like_domain-containing_protein_1_(AHRD_V1_*--*_TSTD1_HUMAN);_contains_Interpro_domain(s)__IPR001763__Rhodanese-like_
Solyc02g083380	327.621	130.024	-1.33325	5.00E-05	0.000717626	yes	GO:0031625	Unknown_Protein_(AHRD_V1)
Solyc02g084420	17.7801	47.1175	1.406	5.00E-05	0.000717626	yes	NA	NA
Solyc02g084640	8.93711	21.173	1.24434	5.00E-05	0.000717626	yes	NA	NA
Solyc02g085080	10.5016	4.59081	-1.19378	2.00E-04	0.00242471	yes	GO:0003824	Transmembrane_protein_53_(AHRD_V1_*-*-_B5X6E4_SALSA);_contains_Interpro_domain(s)__IPR008547__Protein_of_unknown_function_DUF829,_transmembrane_53_
Solyc02g085130	0.861585	2.1974	1.35073	0.0041	0.0283137	yes	GO:0051015	Tubby-like_F-box_protein_5_(AHRD_V1_***-_TLP5_ORYSJ);_contains_Interpro_domain(s)__IPR000007__Tubby,_C-terminal_
Solyc02g085240	0.543582	2.85751	2.39419	0.0014	0.0119643	yes	GO:0008565,GO:0030276	AP-3_complex_subunit_sigma-2_(AHRD_V1_***-_B4FA26_MAIZE);_contains_Interpro_domain(s)__IPR016635__Adaptor_protein_complex,_sigma_subunit_
Solyc02g085640	57.5122	27.0556	-1.08794	5.00E-05	0.000717626	yes	GO:0070006	Xaa-Pro_aminopeptidase_1_(AHRD_V1_***-_Q93X46_SOLLC);_contains_Interpro_domain(s)__IPR001131__Peptidase_M24B,_X-Pro_dipeptidase/aminopeptidase_P,_conserved_site__IPR000994__Peptidase_M24,_structural_domain_
Solyc02g085760	2.76605	9.2285	1.73827	5.00E-05	0.000717626	yes	GO:0016021	Rhomboid_family_protein_(AHRD_V1_***-_D7MJX8_ARALY);_contains_Interpro_domain(s)__IPR002610__Peptidase_S54,_rhomboid_
Solyc02g085870	13.1723	90.8825	2.7865	5.00E-05	0.000717626	yes	GO:0009922	Fatty_acid_elongase_3-ketoacyl-CoA_synthase_(AHRD_V1_****_Q6DUV5_BRANA);_contains_Interpro_domain(s)__IPR012392__Very-long-chain_3-ketoacyl-CoA_synthase_
Solyc02g086350	0.256021	1.89632	2.88887	0.00015	0.00189532	yes	GO:0005488	Protein_PLASTID_MOVEMENT_IMPAIRED_2_(AHRD_V1_***-_PMI2_ARATH);_contains_Interpro_domain(s)__IPR008545__Protein_of_unknown_function_DUF827,_plant_
Solyc02g086460	111.746	47.6281	-1.23034	5.00E-05	0.000717626	yes	GO:0008270	Unknown_Protein_(AHRD_V1)
Solyc02g086980	16.7863	4.08385	-2.03928	5.00E-05	0.000717626	yes	GO:0004029	Unknown_Protein_(AHRD_V1)
Solyc02g087110	24.4502	97.8767	2.00112	5.00E-05	0.000717626	yes	GO:0016165	Alpha-dioxygenase_(AHRD_V1_**--_Q5GQ66_PEA);_contains_Interpro_domain(s)__IPR002007__Haem_peroxidase,_animal_
Solyc02g087340	555.818	202.003	-1.46024	5.00E-05	0.000717626	yes	GO:0003677	Seed_maturation_protein_PM23_(Fragment)_(AHRD_V1_***-_Q9SEL1_SOYBN)
Solyc02g087400	9.89967	20.4705	1.04809	6.00E-04	0.00603868	yes	GO:0042802	Ankyrin_repeat_domain_containing_protein_(AHRD_V1_*---_B2WQ30_PYRTR);_contains_Interpro_domain(s)__IPR002110__Ankyrin_
Solyc02g087780	0.563064	2.51764	2.1607	2.00E-04	0.00242471	yes	GO:0005515,GO:0004034	Aldose-1-epimerase-like_protein_(AHRD_V1_****_O48971_TOBAC);_contains_Interpro_domain(s)__IPR015443__Aldose-1-epimerase_
Solyc02g087850	17.5107	7.45999	-1.23099	1.00E-04	0.00132412	yes	GO:0045454	Glutaredoxin_family_protein_(AHRD_V1_**--_D7LM49_ARALY);_contains_Interpro_domain(s)__IPR012335__Thioredoxin_fold_
Solyc02g087960	8.08523	2.28383	-1.82384	5.00E-05	0.000717626	yes	GO:0003700	MYB_transcription_factor_(AHRD_V1_****_Q9SN78_ARATH);_contains_Interpro_domain(s)__IPR015495__Myb_transcription_factor_
Solyc02g088070	1.1425	2.80115	1.29382	0.0036	0.0254882	yes	GO:0005515,GO:0003700	Dof_zinc_finger_protein_(AHRD_V1_***-_C4B6D7_IPOBA);_contains_Interpro_domain(s)__IPR003851__Zinc_finger,_Dof-type_
Solyc02g088440	3.23087	11.0193	1.77003	0.0016	0.0132693	yes	GO:0006310	Unknown_Protein_(AHRD_V1)
Solyc02g089010	1.09647	2.44204	1.15522	0.00405	0.0280223	yes	GO:0006468	Receptor-like_kinase_(AHRD_V1_*-*-_A7VM32_MARPO);_contains_Interpro_domain(s)__IPR001245__Tyrosine_protein_kinase_
Solyc02g089060	10.504	4.14742	-1.34066	1.00E-04	0.00132412	yes	GO:0080031,GO:0080030	Hydrolase_alpha/beta_fold_family_protein_(AHRD_V1_**--_D7LP51_ARALY);_contains_Interpro_domain(s)__IPR000073__Alpha/beta_hydrolase_fold-1_
Solyc02g089150	16.5504	43.4958	1.39401	5.00E-05	0.000717626	yes	GO:0023034,GO:0006629	MAPprotein_kinase-like_protein_(AHRD_V1_**--_Q6YW97_ORYSJ);_contains_Interpro_domain(s)__IPR017946__PLC-like_phosphodiesterase,_TIM_beta/alpha-barrel_domain_
Solyc02g089320	4.49962	13.3103	1.56466	5.00E-05	0.000717626	yes	GO:0005515,GO:0004674	Abhydrolase_domain-containing_protein_FAM108B1_(AHRD_V1_**--_C0HAS5_SALSA)
Solyc02g089350	41.3251	2.14623	-4.26714	5.00E-05	0.000717626	yes	GO:0003899,GO:0042802	Gibberellin_regulated_protein_(AHRD_V1_**--_Q2HRH3_MEDTR);_contains_Interpro_domain(s)__IPR003854__Gibberellin_regulated_protein_
Solyc02g089650	4.45362	1.58368	-1.4917	0.00065	0.00641603	yes	GO:0016759	Unknown_Protein_(AHRD_V1);_contains_Interpro_domain(s)__IPR010683__Protein_of_unknown_function_DUF1262_
Solyc02g089690	3.06774	1.38747	-1.14472	0.0066	0.0414491	yes	GO:0016759	Leaf_senescence_protein-like_(AHRD_V1_***-_Q8RV74_ORYSJ);_contains_Interpro_domain(s)__IPR004253__Protein_of_unknown_function_DUF231,_plant_
Solyc02g089770	32.5465	122.608	1.91347	5.00E-05	0.000717626	yes	GO:0004022,GO:0045551	Dihydroflavonol-4-reductase_(AHRD_V1_***-_B6TK03_MAIZE);_contains_Interpro_domain(s)__IPR016040__NAD(P)-binding_domain_
Solyc02g089780	0.785626	12.3548	3.97508	2.00E-04	0.00242471	yes	GO:0004022,GO:0045551	cDNA_clone_001-043-A08_full_insert_sequence_(AHRD_V1_**--_B7E741_ORYSJ)
Solyc02g090380	11.2885	4.95074	-1.18914	5.00E-05	0.000717626	yes	GO:0005515	Nbs-lrr,_resistance_protein
Solyc02g090970	3.35591	0.813426	-2.04462	4.00E-04	0.00429032	yes	GO:0008545	Serine/threonine-protein_kinase_24_(AHRD_V1_****_STK24_MOUSE);_contains_Interpro_domain(s)__IPR002290__Serine/threonine_protein_kinase_
Solyc02g091180	78.0859	30.363	-1.36275	5.00E-05	0.000717626	yes	GO:0004713,GO:0008022	cDNA_clone_J100026I16_full_insert_sequence_(AHRD_V1_**--_B7FA06_ORYSJ)
Solyc02g091560	9.93892	46.6809	2.23167	5.00E-05	0.000717626	yes	GO:0004372	Serine_hydroxymethyltransferase_(AHRD_V1_****_C6ZJZ0_SOYBN);_contains_Interpro_domain(s)__IPR001085__Serine_hydroxymethyltransferase_
Solyc02g091860	0.563667	1.7544	1.63806	3.00E-04	0.00339628	yes	GO:0004675	Receptor_like_kinase,_RLK
Solyc02g092110	18.5098	5.97456	-1.63139	5.00E-04	0.00519531	yes	GO:0005576	Phytosulfokines_3_(AHRD_V1_***-_PSK3_ARATH);_contains_Interpro_domain(s)__IPR009438__Phytosulfokine_
Solyc02g092120	11.5441	3.39176	-1.76705	0.00115	0.0102219	yes	GO:0005576	Phytosulfokines_3_(AHRD_V1_***-_PSK3_ARATH);_contains_Interpro_domain(s)__IPR009438__Phytosulfokine_
Solyc02g092240	15.6439	6.25189	-1.32324	5.00E-05	0.000717626	yes	GO:0004872	Os10g0352000_protein_(Fragment)_(AHRD_V1_*-*-_Q0IY85_ORYSJ)
Solyc02g092460	2.90727	6.64189	1.19193	8.00E-04	0.00761208	yes	GO:0030528,GO:0005515	Speckle-type_POZ_protein_(AHRD_V1_*---_B5X432_SALSA);_contains_Interpro_domain(s)__IPR000197__Zinc_finger,_TAZ-type_
Solyc02g092550	0.298266	2.98864	3.32482	0.00125	0.0109109	yes	GO:0004328	LOB_domain_protein_38_(AHRD_V1_***-_D7LT02_ARALY);_contains_Interpro_domain(s)__IPR004883__Lateral_organ_boundaries,_LOB_
Solyc02g092940	1.17433	4.08988	1.80022	5.00E-05	0.000717626	yes	GO:0004675	Receptor_like_kinase,_RLK
Solyc02g092950	1.14532	0.314331	-1.8654	0.0081	0.0488039	yes	GO:0051010	Microtubule_plus-end_binding_protein_(AHRD_V1_****_B2LU37_BRANA);_contains_Interpro_domain(s)__IPR001715__Calponin-like_actin-binding_
Solyc02g093150	3.43718	10.0116	1.54237	5.00E-05	0.000717626	yes	GO:0003677,GO:0006355	AP2-like_ethylene-responsive_transcription_factor_At1g16060_(AHRD_V1_*-*-_AP2L1_ARATH);_contains_Interpro_domain(s)__IPR001471__Pathogenesis-related_transcriptional_factor_and_ERF,_DNA-binding_
Solyc02g093280	1.23576	0.252099	-2.29334	0.0015	0.0126148	yes	GO:0005634,GO:0045449	Transcription_factor_EB_(AHRD_V1_*-*-_TFEB_HUMAN);_contains_Interpro_domain(s)__IPR011598__Helix-loop-helix_DNA-binding_
Solyc02g093290	129.399	45.772	-1.49929	5.00E-05	0.000717626	yes	GO:0004516	Nicotinate_phosphoribosyltransferase-like_protein_(AHRD_V1_****_Q6XQM5_MEDTR);_contains_Interpro_domain(s)__IPR006405__Nicotinate_phosphoribosyltransferase_putative_
Solyc02g093360	1.86072	4.44286	1.25563	4.00E-04	0.00429032	yes	GO:0004711	Ribosomal_protein_S6_kinase_alpha-3_(AHRD_V1_*-**_KS6A3_HUMAN);_contains_Interpro_domain(s)__IPR002290__Serine/threonine_protein_kinase_
Solyc02g093600	98.3638	549.877	2.48291	5.00E-05	0.000717626	yes	GO:0051082	class_I_heat_shock_protein_(AHRD_V1_***-_Q69BI7_CARPA);_contains_Interpro_domain(s)__IPR008978__HSP20-like_chaperone_
Solyc02g093860	0.354629	2.10433	2.56898	0.00065	0.00641603	yes	GO:0015171	Histidine_amino_acid_transporter_(AHRD_V1_****_Q85V22_ORYSI);_contains_Interpro_domain(s)__IPR013057__Amino_acid_transporter,_transmembrane_
Solyc02g094000	134.865	30.283	-2.15494	5.00E-05	0.000717626	yes	GO:0005509	Calmodulin-like_protein_(AHRD_V1_***-_Q0VJ70_DATME);_contains_Interpro_domain(s)__IPR011992__EF-Hand_type_
Solyc02g094100	0.553824	0.0979018	-2.50002	0.005	0.0330177	yes	GO:0000287	Katanin_p60_ATPase-containing_subunit_(AHRD_V1_*---_C0S965_PARBP);_contains_Interpro_domain(s)__IPR003959__ATPase,_AAA-type,_core_
Solyc02g094160	2.69857	0.523565	-2.36575	0.00085	0.00801563	yes	GO:0016959,GO:0042802	Ribonucleoside-diphosphate_reductase_small_chain_(AHRD_V1_****_B6TLH5_MAIZE);_contains_Interpro_domain(s)__IPR000358__Ribonucleotide_reductase_
Solyc02g094180	0.321865	5.18163	4.00888	1.00E-04	0.00132412	yes	GO:0004601,GO:0005515	Peroxidase_1_(AHRD_V1_****_Q84UA9_ARTAN);_contains_Interpro_domain(s)__IPR002016__Haem_peroxidase,_plant/fungal/bacterial_
Solyc02g094320	5.9567	12.5654	1.07687	0.00035	0.00385537	yes	GO:0005200	Actin_(AHRD_V1_***-_Q16P63_AEDAE);_contains_Interpro_domain(s)__IPR004000__Actin/actin-like_
Solyc02g094390	5.81375	2.53633	-1.19673	0.001	0.00915604	yes	GO:0016409	Palmitoyltransferase-like_protein_(AHRD_V1_*-**_C6YXK4_ORYSJ);_contains_Interpro_domain(s)__IPR001594__Zinc_finger,_DHHC-type_
Solyc02g005200	76.9635	221.568	1.5255	5.00E-05	0.000717626	yes	GO:0003723	PsaB_translation_factor_(Fragment)_(AHRD_V1_***-_A4S2E4_OSTLU);_contains_Interpro_domain(s)__IPR009472__Protein_of_unknown_function_DUF1092_
Solyc02g031780	5.82955	2.7524	-1.0827	1.00E-04	0.00132412	yes	GO:0005515	Unknown_Protein_(AHRD_V1)
Solyc02g038740	206.356	23.4947	-3.13473	5.00E-05	0.000717626	yes	GO:0042282	3-hydroxy-3-methylglutaryl_coenzyme_A_reductase_(AHRD_V1_****_Q9FS01_SOLTU);_contains_Interpro_domain(s)__IPR004554__Hydroxymethylglutaryl-CoA_reductase,_class_I,_catalytic_
Solyc02g062020	5.70347	20.8532	1.87036	5.00E-05	0.000717626	yes	GO:0003924	Ras-like_GTP-binding_protein_RHO_(AHRD_V1_**--_RHO_APLCA);_contains_Interpro_domain(s)__IPR003578__Ras_small_GTPase,_Rho_type_
Solyc02g062180	10.9341	4.90861	-1.15544	1.00E-04	0.00132412	yes	GO:0016491	Oxidoreductase_2OG-Fe_oxygenase_family_protein_(AHRD_V1_*---_B6ST02_MAIZE);_contains_Interpro_domain(s)__IPR005123__Oxoglutarate_and_iron-dependent_oxygenase_
Solyc02g062340	2.89441	114.664	5.308	5.00E-05	0.000717626	yes	GO:0005507	Fructose-bisphosphate_aldolase_(AHRD_V1_***-_Q9SXX4_NICPA);_contains_Interpro_domain(s)__IPR000741__Fructose-bisphosphate_aldolase,_class-I_
Solyc02g063000	0	10.2684	Inf	5.00E-05	0.000717626	yes	GO:0047209	Glucosyltransferase_(AHRD_V1_****_A7M6J8_9ERIC);_contains_Interpro_domain(s)__IPR002213__UDP-glucuronosyl/UDP-glucosyltransferase_
Solyc02g063060	3.68505	1.56974	-1.23116	9.00E-04	0.00839891	yes	GO:0005351	Cell_division_cycle_associated_7_(AHRD_V1_*-*-_Q28DP7_XENTR);_contains_Interpro_domain(s)__IPR018866__Cell_division_cycle-associated_protein_
Solyc02g063220	11.3899	5.28388	-1.10809	3.00E-04	0.00339628	yes	GO:0004476	Mannose-6-phosphate_isomerase_2
Solyc02g063270	89.3243	39.8964	-1.16279	5.00E-05	0.000717626	yes	GO:0015559	Multidrug_and_toxin_extrusion_protein_1_(AHRD_V1_**--_S47A1_MOUSE);_contains_Interpro_domain(s)__IPR015521__MATE_family_transporter_related_protein_
Solyc02g064640	7.92915	22.6706	1.51558	5.00E-05	0.000717626	yes	GO:0005525	ADP-RIBOSYLATION_FACTOR-like_protein_(AHRD_V1_***-_Q8VY57_ARATH);_contains_Interpro_domain(s)__IPR006688__ADP-ribosylation_factor_
Solyc02g065070	5.17857	11.0849	1.09797	0.00015	0.00189532	yes	GO:0004683	Calcium-dependent_protein_kinase-like_(AHRD_V1_****_Q9LET1_ARATH);_contains_Interpro_domain(s)__IPR002290__Serine/threonine_protein_kinase_
Solyc02g065550	6.4688	23.2019	1.84267	5.00E-05	0.000717626	yes	GO:0008270	Coiled-coil_domain-containing_protein_109A_(AHRD_V1_*---_C109A_MOUSE);_contains_Interpro_domain(s)__IPR006769__Protein_of_unknown_function_DUF607_
Solyc02g067060	0.70849	2.37062	1.74245	7.00E-04	0.00684186	yes	GO:0047262	Glycosyltransferase_(AHRD_V1_***-_B9IK47_POPTR);_contains_Interpro_domain(s)__IPR002495__Glycosyl_transferase,_family_8_
Solyc02g067120	11.9692	27.8378	1.21772	5.00E-05	0.000717626	yes	GO:0016628	Genomic_DNA_chromosome_5_P1_clone_MUL8_(AHRD_V1_***-_Q9FLY2_ARATH);_contains_Interpro_domain(s)__IPR018971__Protein_of_unknown_function_DUF1997_
Solyc02g067170	154.945	363.686	1.23094	5.00E-05	0.000717626	yes	NA	NA
Solyc02g067340	0.378397	1.89365	2.3232	0.0012	0.0105463	yes	GO:0003700	MYB_transcription_factor_(AHRD_V1_**-*_Q9SN78_ARATH);_contains_Interpro_domain(s)__IPR015495__Myb_transcription_factor_
Solyc02g067440	7.3551	3.26318	-1.17247	0.0016	0.0132693	yes	GO:0055114	Cupin_RmlC-type_(AHRD_V1_**--_B4F886_MAIZE);_contains_Interpro_domain(s)__IPR012864__Protein_of_unknown_function_DUF1637_
Solyc02g067690	3.80355	9.90386	1.38065	5.00E-04	0.00519531	yes	GO:0080044	Glucosyltransferase-like_protein_(AHRD_V1_****_Q9LEQ4_ARATH);_contains_Interpro_domain(s)__IPR002213__UDP-glucuronosyl/UDP-glucosyltransferase_
Solyc02g067740	183.076	19.4723	-3.23295	5.00E-05	0.000717626	yes	NA	NA
Solyc02g068080	1.08727	12.426	3.51458	5.00E-05	0.000717626	yes	GO:0005247	Voltage-gated_chloride_channel_(AHRD_V1_****_Q96325_ARATH);_contains_Interpro_domain(s)__IPR002251__Chloride_channel_plant_CLC_
Solyc02g068620	0	1.60652	Inf	0.00025	0.00292046	yes	GO:0005515	Unknown_Protein_(AHRD_V1)
Solyc02g069450	42.422	148.435	1.80695	5.00E-05	0.000717626	yes	NA	NA
Solyc02g069670	0.521046	1.52113	1.54566	0.00095	0.00878334	yes	GO:0004558	Alpha-glucosidase_1_(AHRD_V1_****_O22444_ARATH);_contains_Interpro_domain(s)__IPR000322__Glycoside_hydrolase,_family_31_
Solyc02g069800	214.146	58.8891	-1.86252	5.00E-05	0.000717626	yes	GO:0008152	CXE_carboxylesterase_(AHRD_V1_**--_Q0ZPU6_ACTCH);_contains_Interpro_domain(s)__IPR013094__Alpha/beta_hydrolase_fold-3_
Solyc02g069930	3.34454	32.3234	3.2727	5.00E-05	0.000717626	yes	GO:0004622	Lipase-like_protein_(AHRD_V1_**--_Q9M3D1_ARATH);_contains_Interpro_domain(s)__IPR000073__Alpha/beta_hydrolase_fold-1_
Solyc02g070780	7.13975	1.60462	-2.15364	5.00E-05	0.000717626	yes	GO:0043140	DNA_replication_licensing_factor_MCM3_(AHRD_V1_****_Q16NY8_AEDAE);_contains_Interpro_domain(s)__IPR008046__MCM_protein_3_
Solyc02g070800	12.5879	31.1781	1.30849	5.00E-05	0.000717626	yes	GO:0005515,GO:0004315	Ycf23_protein_(AHRD_V1_***-_Q7NE74_GLOVI);_contains_Interpro_domain(s)__IPR007570__Protein_of_unknown_function_DUF561_
Solyc02g071050	2.81045	27.6561	3.29872	5.00E-05	0.000717626	yes	GO:0005345	Purine_permease_family_protein_(AHRD_V1_**-*_D7MCV2_ARALY);_contains_Interpro_domain(s)__IPR004853__Protein_of_unknown_function_DUF250_
Solyc02g071220	9.99414	3.05972	-1.70768	0.00015	0.00189532	yes	GO:0003700	Response_regulator_5_(AHRD_V1_***-_Q9FRZ0_MAIZE);_contains_Interpro_domain(s)__IPR001789__Signal_transduction_response_regulator,_receiver_region_
Solyc02g071740	3.62963	13.6692	1.91303	5.00E-05	0.000717626	yes	GO:0004713,GO:0051219	Protein-tyrosine_kinase_6_(AHRD_V1_****_PTK6_MOUSE);_contains_Interpro_domain(s)__IPR016253__Integrin-linked_protein_kinase_
Solyc02g071860	8.55579	28.3213	1.72691	5.00E-05	0.000717626	yes	GO:0005515,GO:0016301	Receptor_like_kinase,_RLK
Solyc02g071920	0.804517	8.62236	3.42189	5.00E-05	0.000717626	yes	GO:0015250	Transmembrane_water_channel_Aquaporin_Z_(AHRD_V1_****_B7VL99_VIBSL);_contains_Interpro_domain(s)__IPR012269__Aquaporin_
Solyc02g072080	41.9584	20.7459	-1.01613	7.00E-04	0.00684186	yes	GO:0005515,GO:0004842	U-box_domain-containing_protein_17_(AHRD_V1_**--_PUB17_ARATH);_contains_Interpro_domain(s)__IPR011989__Armadillo-like_helical_
Solyc02g072150	8.89364	18.4275	1.05101	5.00E-05	0.000717626	yes	GO:0003825,GO:0004805	Alpha_alpha-trehalose-phosphate_synthase_(UDP-forming)_(AHRD_V1_****_A3CXN9_METMJ);_contains_Interpro_domain(s)__IPR001830__Glycosyl_transferase,_family_20_
Solyc02g072190	1.08228	4.0282	1.89606	0.00055	0.00562692	yes	GO:0045449	WRKY_transcription_factor_5_(AHRD_V1_***-_A7UGD2_SOLTU);_contains_Interpro_domain(s)__IPR003657__DNA-binding_WRKY_
Solyc02g072340	2.24894	0.383166	-2.5532	0.00045	0.00475	yes	NA	NA
Solyc02g076710	566.568	248.02	-1.19179	5.00E-05	0.000717626	yes	GO:0004197	Cathepsin_B-like_cysteine_proteinase_(AHRD_V1_*--*_CYSP_SCHMA);_contains_Interpro_domain(s)__IPR013128__Peptidase_C1A,_papain_
Solyc02g076860	0.564289	2.94465	2.38359	0.0012	0.0105463	yes	GO:0005615	Pollen_allergen_Phl_p_11_(AHRD_V1_***-_B6TNI5_MAIZE);_contains_Interpro_domain(s)__IPR006041__Pollen_Ole_e_1_allergen_and_extensin_
Solyc02g077610	16.5709	5.77243	-1.5214	5.00E-05	0.000717626	yes	GO:0003700,GO:0016563	NAC_domain_protein_IPR003441_(AHRD_V1_***-_B9H2Q1_POPTR);_contains_Interpro_domain(s)__IPR003441__No_apical_meristem_(NAM)_protein_
Solyc02g077630	9.89646	20.6722	1.06271	5.00E-05	0.000717626	yes	GO:0004675	Receptor_like_kinase,_RLK
Solyc02g078230	1.50416	3.83164	1.34901	5.00E-05	0.000717626	yes	GO:0016757	Glucan_synthase_like_1_(AHRD_V1_***-_D8R536_SELML);_contains_Interpro_domain(s)__IPR003440__Glycosyl_transferase,_family_48_
Solyc02g078380	2.92082	11.8393	2.01914	5.00E-05	0.000717626	yes	GO:0005080	Aluminum-induced_protein-like_protein_(AHRD_V1_**--_Q8S2R9_THEHA)
Solyc02g078390	0.956719	4.83828	2.33833	5.00E-05	0.000717626	yes	GO:0045005,GO:0006298	MutS2_protein_(AHRD_V1_***-_B0JH18_MICAN);_contains_Interpro_domain(s)__IPR005747__DNA_mismatch_repair_protein_MutS,_type_2_
Solyc02g078400	889.54	147.117	-2.59609	5.00E-05	0.000717626	yes	GO:0004038,GO:0004151	Allantoinase_(AHRD_V1_****_Q6S4R9_ROBPS);_contains_Interpro_domain(s)__IPR017593__Allantoinase_
Solyc02g078480	8.98401	4.14549	-1.11582	2.00E-04	0.00242471	yes	GO:0008270	CBS_domain_containing_protein_(AHRD_V1_***-_B6SWR6_MAIZE);_contains_Interpro_domain(s)__IPR000644__Cystathionine_beta-synthase,_core_
Solyc02g078660	0.323661	1.17227	1.85675	0.00065	0.00641603	yes	GO:0008152,GO:0055114	Phosphoinositide-binding_clathrin_adaptor_N-terminal_Wiscott-Aldrich_syndrome_C-terminal_(AHRD_V1_*---_A2Q4Q2_MEDTR)
Solyc02g079210	71.4536	34.8595	-1.03545	5.00E-05	0.000717626	yes	GO:0005488	DAG_protein_(AHRD_V1_*-*-_B6SJX7_MAIZE)
Solyc02g079500	0.983563	2.74621	1.48135	0.0033	0.0238053	yes	GO:0004601,GO:0005515	Peroxidase_(AHRD_V1_****_Q50LG4_TOBAC);_contains_Interpro_domain(s)__IPR019793__Peroxidases_heam-ligand_binding_site__IPR019794__Peroxidase,_active_site__IPR002016__Haem_peroxidase,_plant/fungal/bacterial_
Solyc02g079920	1.28809	6.7161	2.38238	5.00E-05	0.000717626	yes	GO:0003700	Transcription_factor_(Fragment)_(AHRD_V1_*-**_D6MKQ1_9ASPA);_contains_Interpro_domain(s)__IPR007087__Zinc_finger,_C2H2-type_
Solyc02g079950	11.0965	128.992	3.53911	5.00E-05	0.000717626	yes	GO:0019898	Oxygen-evolving_enhancer_protein_3_(AHRD_V1_***-_Q7Y1T5_PEA);_contains_Interpro_domain(s)__IPR008797__Photosystem_II_oxygen_evolving_complex_protein_PsbQ_
Solyc02g080040	4.93995	1.86667	-1.40403	0.00035	0.00385537	yes	NA	NA
Solyc02g080320	15.4309	7.50035	-1.0408	5.00E-05	0.000717626	yes	GO:0009982	Pseudouridine_synthase_family_protein_(AHRD_V1_****_D7MEP4_ARALY);_contains_Interpro_domain(s)__IPR006145__Pseudouridine_synthase,_RsuA_and_RluB/C/D/E/F_
Solyc02g080520	16.3857	7.24625	-1.17713	5.00E-05	0.000717626	yes	GO:0015559	Os04g0625000_protein_(Fragment)_(AHRD_V1_*-*-_Q0J9Y7_ORYSJ)
Solyc02g080890	13.0948	6.2186	-1.07433	6.00E-04	0.00603868	yes	GO:0005515,GO:0010843	Transcription_factor_WRKY_(AHRD_V1_***-_C7E5X8_CAPAN);_contains_Interpro_domain(s)__IPR003657__DNA-binding_WRKY_
Solyc02g081450	0.719636	2.71432	1.91525	0.00265	0.020034	yes	GO:0004601,GO:0004364	NHL1_(Fragment)_(AHRD_V1_*---_B0LZI0_ARATH);_contains_Interpro_domain(s)__IPR010847__Harpin-induced_1_
Solyc02g082480	7.19936	3.46366	-1.05557	1.00E-04	0.00132412	yes	GO:0005217	Glutamate-gated_kainate-type_ion_channel_receptor_subunit_GluR5_(AHRD_V1_****_B9H686_POPTR);_contains_Interpro_domain(s)__IPR017103__Ionotropic_glutamate-like_receptor,_plant_
Solyc02g082670	125.77	62.6041	-1.00646	5.00E-05	0.000717626	yes	GO:0003677	WUSCHEL-related_homeobox_14_(AHRD_V1_***-_B6T910_MAIZE);_contains_Interpro_domain(s)__IPR001356__Homeobox_
Solyc02g082900	4.10001	12.1184	1.5635	5.00E-05	0.000717626	yes	GO:0005515,GO:0004064	Strictosidine_synthase_family_protein_(AHRD_V1_**--_D7LTU8_ARALY);_contains_Interpro_domain(s)__IPR004141__Strictosidine_synthase_
Solyc02g083570	11.8402	5.44508	-1.12067	0.00195	0.0155541	yes	GO:0043687	Ubiquitin-conjugating_enzyme_E2_10_(AHRD_V1_***-_UBC10_ARATH);_contains_Interpro_domain(s)__IPR000608__Ubiquitin-conjugating_enzyme,_E2_
Solyc02g083700	4.37059	16.9105	1.95202	5.00E-05	0.000717626	yes	GO:0004559	Alpha-mannosidase_(AHRD_V1_****_Q9FKW9_ARATH);_contains_Interpro_domain(s)__IPR011682__Glycosyl_hydrolases_38,_C-terminal_
Solyc02g083860	22.6819	223.697	3.30193	5.00E-05	0.000717626	yes	GO:0016491	Flavanone_3-hydroxylase_(AHRD_V1_***-_A9ZMI9_TOBAC);_contains_Interpro_domain(s)__IPR005123__Oxoglutarate_and_iron-dependent_oxygenase_
Solyc02g084390	0.9135	2.56838	1.49138	1.00E-04	0.00132412	yes	GO:0007018	Kinesin_like_protein_(AHRD_V1_*-*-_Q0WLK7_ARATH);_contains_Interpro_domain(s)__IPR001752__Kinesin,_motor_region_
Solyc02g084440	592.159	1188.89	1.00555	5.00E-04	0.00519531	yes	GO:0005507	Fructose-bisphosphate_aldolase_(AHRD_V1_***-_Q9SXX4_NICPA);_contains_Interpro_domain(s)__IPR000741__Fructose-bisphosphate_aldolase,_class-I_
Solyc02g084570	0.225628	1.14326	2.34114	0.00075	0.00720506	yes	GO:0019825	Cytochrome_P450
Solyc02g084740	4.03961	0.863773	-2.22549	5.00E-05	0.000717626	yes	GO:0016709	Cytochrome_P450
Solyc02g084960	0.515263	2.24769	2.12506	0.0061	0.0389355	yes	GO:0008757	Genomic_DNA_chromosome_5_TAC_clone_K1F13_(AHRD_V1_***-_Q9FJZ5_ARATH)
Solyc02g085180	4.31473	11.559	1.42167	3.00E-04	0.00339628	yes	GO:0003824	Catalytic/_hydrolase_(AHRD_V1_****_B6TJ32_MAIZE);_contains_Interpro_domain(s)__IPR000639__Epoxide_hydrolase-like_
Solyc02g085260	2.34694	0	#NAME?	8.00E-04	0.00761208	yes	GO:0016491	Unknown_Protein_(AHRD_V1)
Solyc02g085360	3.48187	7.75815	1.15585	0.00075	0.00720506	yes	GO:0010012	Cytochrome_P450
Solyc02g086310	15.9573	59.0477	1.88767	0.00095	0.00878334	yes	GO:0006869	Lipid_transfer_protein_(AHRD_V1_***-_Q42158_ARATH);_contains_Interpro_domain(s)__IPR013770__Plant_lipid_transfer_protein_and_hydrophobic_protein,_helical_
Solyc02g086530	0.0856588	1.67028	4.28535	0.0023	0.0178464	yes	GO:0047274	Alpha-galactosidase_(AHRD_V1_**--_C0NUM4_AJECG);_contains_Interpro_domain(s)__IPR008811__Raffinose_synthase_
Solyc02g086890	17.3689	35.0028	1.01096	5.00E-05	0.000717626	yes	GO:0004617	Calcium_homeostasis_regulator_chor1_(Fragment)_(AHRD_V1_*-*-_A6N1L7_ORYSI)
Solyc02g086910	2.78074	6.18354	1.15297	0.00115	0.0102219	yes	GO:0006457	Peptidyl-prolyl_cis-trans_isomerase_cyclophilin-type_(AHRD_V1_***-_A8IRU6_CHLRE);_contains_Interpro_domain(s)__IPR002130__Peptidyl-prolyl_cis-trans_isomerase,_cyclophilin-type_
Solyc02g086970	105.884	34.0327	-1.6375	5.00E-05	0.000717626	yes	GO:0004029	Aldehyde_dehydrogenase_1_(AHRD_V1_****_Q84V96_LOTCO);_contains_Interpro_domain(s)__IPR015590__Aldehyde_dehydrogenase_
Solyc02g087280	3.84639	1.159	-1.73063	0.00015	0.00189532	yes	GO:0080054	Peptide_transporter_(AHRD_V1_**-*_A6YJX5_9MAGN);_contains_Interpro_domain(s)__IPR000109__TGF-beta_receptor,_type_I/II_extracellular_region_
Solyc02g087350	28.6779	8.00689	-1.84063	5.00E-05	0.000717626	yes	GO:0016758	Glycosyltransferase_(AHRD_V1_***-_B9N4D7_POPTR);_contains_Interpro_domain(s)__IPR002495__Glycosyl_transferase,_family_8_
Solyc02g087410	0.916201	0.241316	-1.92474	0.00065	0.00641603	yes	GO:0010329	Lipid_A_export_ATP-binding/permease_protein_msbA_(AHRD_V1_*---_MSBA_CHRVO);_contains_Interpro_domain(s)__IPR003439__ABC_transporter-like_
Solyc02g087890	42.7727	111.957	1.38818	5.00E-05	0.000717626	yes	GO:0046982	Unknown_Protein_(AHRD_V1)
Solyc02g088130	0.920175	4.75044	2.36808	0.00465	0.0312348	yes	GO:0003676	Unknown_Protein_(AHRD_V1)
Solyc02g088380	8.04955	3.49169	-1.20499	0.0017	0.013944	yes	GO:0009055	Blue_copper_protein_(AHRD_V1_***-_B6TEY9_MAIZE);_contains_Interpro_domain(s)__IPR008972__Cupredoxin_
Solyc02g088390	64.1917	31.6452	-1.0204	1.00E-04	0.00132412	yes	GO:0005515	Blue_copper-like_protein_(AHRD_V1_*---_B8Y8A0_GOSHI);_contains_Interpro_domain(s)__IPR003245__Plastocyanin-like_
Solyc02g088780	20.119	9.59716	-1.06788	5.00E-05	0.000717626	yes	GO:0005515	Ribosome_biogenesis_protein_ytm1_(AHRD_V1_**--_C8V8H1_EMENI);_contains_Interpro_domain(s)__IPR020472__G-protein_beta_WD-40_repeat,_region_
Solyc02g089400	6.87544	19.4744	1.50206	5.00E-05	0.000717626	yes	GO:0003899,GO:0042802	Amino_acid_transporter_(AHRD_V1_***-_B9N1V7_POPTR);_contains_Interpro_domain(s)__IPR013057__Amino_acid_transporter,_transmembrane_
Solyc02g089460	0	3.55665	Inf	1.00E-04	0.00132412	yes	GO:0047262	Unknown_Protein_(AHRD_V1)
Solyc02g089500	41.8955	20.8065	-1.00976	0.00155	0.0129323	yes	GO:0003700,GO:0042802	Tomato_CONSTANS-like_2
Solyc02g089540	1.27534	4.04038	1.66361	5.00E-05	0.000717626	yes	GO:0003700,GO:0042802	Tomato_CONSTANS-like_1
Solyc02g089550	0.299387	3.12185	3.38232	5.00E-05	0.000717626	yes	GO:0004675	Receptor_like_kinase,_RLK
Solyc02g089630	113.676	643.479	2.50096	5.00E-05	0.000717626	yes	GO:0005515,GO:0004657	Proline_dehydrogenase_(AHRD_V1_****_A1E289_ACTDE);_contains_Interpro_domain(s)__IPR015659__Proline_oxidase_
Solyc02g089990	14.3439	4.60912	-1.63787	0.00135	0.0116144	yes	GO:0005515	TMV_response-related_protein_(AHRD_V1_*---_B6UG28_MAIZE)
Solyc02g090030	12.9408	87.4434	2.75642	5.00E-05	0.000717626	yes	GO:0008266	Oxygen-evolving_enhancer_protein_1_of_photosystem_II_(AHRD_V1_***-_A8J0E4_CHLRE);_contains_Interpro_domain(s)__IPR002628__Photosystem_II_manganese-stabilizing_protein_PsbO_
Solyc02g090120	1940.76	176.792	-3.45649	5.00E-05	0.000717626	yes	GO:0016301	Unknown_Protein_(AHRD_V1)
Solyc02g090310	7.16865	15.1885	1.0832	0.00175	0.01425	yes	GO:0045449	Dof_zinc_finger_protein_4_(AHRD_V1_*-*-_A5HWF3_HORVD);_contains_Interpro_domain(s)__IPR003851__Zinc_finger,_Dof-type_
Solyc02g090490	1.27063	4.25133	1.74237	5.00E-05	0.000717626	yes	GO:0004620	Patatin-like_protein_3_(AHRD_V1_***-_Q9FZ08_TOBAC);_contains_Interpro_domain(s)__IPR002641__Patatin_
Solyc02g090810	21.7943	10.2757	-1.08472	0.00225	0.0175418	yes	GO:0031683	Calmodulin_(AHRD_V1_***-_Q1WLX8_CHLIN);_contains_Interpro_domain(s)__IPR011992__EF-Hand_type_
Solyc02g090890	66.2479	174.669	1.39868	5.00E-05	0.000717626	yes	GO:0009540	Zeaxanthin_epoxidase,_chloroplastic
Solyc02g091000	12.5138	34.0928	1.44594	5.00E-05	0.000717626	yes	GO:0006468	Harpin-induced_protein_(AHRD_V1_***-_B6TDG9_MAIZE);_contains_Interpro_domain(s)__IPR010847__Harpin-induced_1_
Solyc02g091040	2.77526	11.3189	2.02803	0.0023	0.0178464	yes	NA	NA
Solyc02g091250	13.3851	3.17339	-2.07653	0.00265	0.020034	yes	GO:0009672	Predicted_by_genscan_and_genefinder_(AHRD_V1_***-_Q9ZU37_ARATH)
Solyc02g092700	6.53644	55.4709	3.08515	5.00E-05	0.000717626	yes	GO:0004252	Ycf36_protein_(AHRD_V1_*-*-_D4ZSA0_SPIPL);_contains_Interpro_domain(s)__IPR009631__Protein_of_unknown_function_DUF1230_
Solyc02g092810	3.08545	0.930063	-1.73008	0.0019	0.0152297	yes	GO:0008270	RNA-binding_protein_MEX3C_(AHRD_V1_*-*-_MEX3C_MOUSE);_contains_Interpro_domain(s)__IPR001841__Zinc_finger,_RING-type_
Solyc02g093320	5.08571	1.35318	-1.9101	5.00E-05	0.000717626	yes	GO:0006298	DNA_mismatch_repair_protein-like_(AHRD_V1_***-_Q69MM0_ORYSJ);_contains_Interpro_domain(s)__IPR002099__DNA_mismatch_repair_protein_
Solyc02g094240	0	1.05514	Inf	0.00155	0.0129323	yes	GO:0008320,GO:0008536	Unknown_Protein_(AHRD_V1)
Solyc03g005330	8.9168	4.07499	-1.12973	0.0013	0.0112435	yes	GO:0004679	CBL-interacting_protein_kinase_20_(AHRD_V1_****_C4P7W9_VITVI);_contains_Interpro_domain(s)__IPR002290__Serine/threonine_protein_kinase_
Solyc03g005450	0.320905	1.07137	1.73924	0.0019	0.0152297	yes	GO:0016759	Cellulose_synthase_(AHRD_V1_****_B2LWL9_9ROSI);_contains_Interpro_domain(s)__IPR005150__Cellulose_synthase_
Solyc03g005480	2.90136	1.00659	-1.52725	0.0039	0.0272363	yes	GO:0016020	Nodulin-like_protein_(AHRD_V1_***-_B6TRP3_MAIZE);_contains_Interpro_domain(s)__IPR000620__Protein_of_unknown_function_DUF6,_transmembrane_
Solyc03g005660	4.8917	11.9351	1.2868	5.00E-05	0.000717626	yes	GO:0005515	Cc-nbs-lrr,_resistance_protein
Solyc03g006010	2.15261	17.4281	3.01726	5.00E-05	0.000717626	yes	GO:0003677	Os05g0272200_protein_(Fragment)_(AHRD_V1_*-*-_Q0DJJ5_ORYSJ)
Solyc03g006490	9.9358	103.618	3.38249	5.00E-05	0.000717626	yes	GO:0016787	Aluminum-induced_protein-like_(AHRD_V1_***-_Q9FG81_ARATH)
Solyc03g006610	11.597	4.40656	-1.39603	5.00E-05	0.000717626	yes	GO:0032312	Arf-GAP_with_GTPase,_ANK_repeat_and_PH_domain-containing_protein_1_(AHRD_V1_*---_AGAP1_XENLA);_contains_Interpro_domain(s)__IPR001164__Arf_GTPase_activating_protein_
Solyc03g006620	4.42244	10.1293	1.19562	0.00095	0.00878334	yes	GO:0032312	Cotton_fiber_expressed_protein_1_(AHRD_V1_***-_O81373_GOSHI);_contains_Interpro_domain(s)__IPR008480__Protein_of_unknown_function_DUF761,_plant_
Solyc03g006770	0.06497	0.622916	3.26119	0.00465	0.0312348	yes	GO:0019199,GO:0004674	Serine/threonine_kinase_receptor_(AHRD_V1_****_Q7DMS5_BRANA);_contains_Interpro_domain(s)__IPR002290__Serine/threonine_protein_kinase_
Solyc03g006870	5.04673	2.22722	-1.1801	0.00065	0.00641603	yes	GO:0004614	Phosphoglucomutase_(AHRD_V1_****_C1MKX8_MICPS);_contains_Interpro_domain(s)__IPR016055__Alpha-D-phosphohexomutase,_alpha/beta/alpha_I,_II_and_III_
Solyc03g007770	54.4387	18.3374	-1.56985	5.00E-05	0.000717626	yes	GO:0005215	C4-dicarboxylate_transporter/malic_acid_transport_family_protein_(AHRD_V1_****_D7M2F7_ARALY);_contains_Interpro_domain(s)__IPR004695__C4-dicarboxylate_transporter/malic_acid_transport_protein_
Solyc03g007860	6.31333	14.8453	1.23354	0.004	0.0277619	yes	GO:0003723	ABC-type_Co2+_transport_system_permease_component_(AHRD_V1_*---_B6U434_MAIZE)
Solyc03g007960	54.0415	24.407	-1.14677	5.00E-05	0.000717626	yes	GO:0010291	Beta-carotene_hydroxylase_2
Solyc03g025670	0.373621	4.77953	3.67722	7.00E-04	0.00684186	yes	GO:0004338	PAR-1c_protein_(AHRD_V1_***-_Q43589_TOBAC);_contains_Interpro_domain(s)__IPR009489__PAR1_
Solyc03g025960	17.0094	5.20403	-1.70863	0.00135	0.0116144	yes	GO:0008083	Unknown_Protein_(AHRD_V1)
Solyc03g026280	62.7247	22.9764	-1.44888	0.00015	0.00189532	yes	GO:0016563	CRT_binding_factor_2_(AHRD_V1_*-*-_B3TPN7_SOLHA);_contains_Interpro_domain(s)__IPR001471__Pathogenesis-related_transcriptional_factor_and_ERF,_DNA-binding_
Solyc03g124110	9.75492	4.13547	-1.23808	0.0047	0.0314648	yes	GO:0016563	CRT_binding_factor_2_(AHRD_V1_***-_B3TPN7_SOLHA);_contains_Interpro_domain(s)__IPR001471__Pathogenesis-related_transcriptional_factor_and_ERF,_DNA-binding_
Solyc03g032040	1.68889	6.33249	1.9067	5.00E-05	0.000717626	yes	GO:0015519	MFS_family_major_facilitator_transporter_D-xylose_cation_symporter_(AHRD_V1_*-**_D4E1S5_SEROD);_contains_Interpro_domain(s)__IPR016196__Major_facilitator_superfamily,_general_substrate_transporter_
Solyc03g032210	0.422923	1.68005	1.99004	6.00E-04	0.00603868	yes	GO:0018858,GO:0016208	Acyl-CoA_synthetase/AMP-acid_ligase_II_(AHRD_V1_****_D0C359_9GAMM);_contains_Interpro_domain(s)__IPR000873__AMP-dependent_synthetase_and_ligase_
Solyc03g033330	7.6213	3.00629	-1.34205	9.00E-04	0.00839891	yes	GO:0005515	RING_finger_protein_44_(AHRD_V1_*-*-_RNF44_MOUSE);_contains_Interpro_domain(s)__IPR018957__Zinc_finger,_C3HC4_RING-type_
Solyc03g033390	1.63682	0.20322	-3.00979	0.001	0.00915604	yes	GO:0008536	F-box_family_protein_(AHRD_V1_*-*-_B9H220_POPTR);_contains_Interpro_domain(s)__IPR001810__Cyclin-like_F-box_
Solyc03g034220	20.1672	195.722	3.27872	5.00E-05	0.000717626	yes	GO:0005515,GO:0005507	Ribulose_bisphosphate_carboxylase_small_chain_(AHRD_V1_***-_A9YTZ7_SOLTU);_contains_Interpro_domain(s)__IPR000894__Ribulose_bisphosphate_carboxylase,_small_chain_
Solyc03g044460	8.91569	0.682518	-3.70741	5.00E-05	0.000717626	yes	GO:0005634,GO:0045449	BHLH_transcription_factor_(AHRD_V1_*-*-_D3Y274_BRAOL);_contains_Interpro_domain(s)__IPR001092__Basic_helix-loop-helix_dimerisation_region_bHLH_
Solyc03g044880	4.74616	11.2207	1.24133	5.00E-05	0.000717626	yes	GO:0003824	Exostosin_family_protein_(AHRD_V1_**--_D7KV31_ARALY);_contains_Interpro_domain(s)__IPR004263__Exostosin-like_
Solyc03g044910	66.9971	26.6093	-1.33217	5.00E-05	0.000717626	yes	GO:0016021	GNS1/SUR4_membrane_family_protein_(AHRD_V1_***-_D7MBD4_ARALY);_contains_Interpro_domain(s)__IPR002076__GNS1/SUR4_membrane_protein_
Solyc03g051790	7.14256	17.3022	1.27645	5.00E-05	0.000717626	yes	GO:0004519,GO:0034046	Os12g0236050_protein_(Fragment)_(AHRD_V1_*-*-_C7J9Q6_ORYSJ)
Solyc03g060510	2.66831	0.834633	-1.67671	0.00105	0.0095457	yes	GO:0004675	Membrane_protein_(AHRD_V1_**--_D0BK36_9LACT);_contains_Interpro_domain(s)__IPR008537__Protein_of_unknown_function_DUF819_
Solyc03g063030	32.1664	11.9761	-1.4254	5.00E-05	0.000717626	yes	NA	NA
Solyc03g078490	1.26123	0.2712	-2.2174	0.0016	0.0132693	yes	GO:0015020	UDP-glucuronosyltransferase_(AHRD_V1_**-*_Q5UB81_ARATH);_contains_Interpro_domain(s)__IPR002213__UDP-glucuronosyl/UDP-glucosyltransferase_
Solyc03g080100	35.4109	127.317	1.84616	5.00E-05	0.000717626	yes	GO:0030001	Copper-translocating_P-type_ATPase_(AHRD_V1_*---_Q3JHP1_BURP1);_contains_Interpro_domain(s)__IPR006121__Heavy_metal_transport/detoxification_protein_
Solyc03g080110	12.2657	2.82548	-2.11806	5.00E-05	0.000717626	yes	GO:0030001	Metal_ion_binding_protein_(AHRD_V1_*-*-_B6TZ00_MAIZE);_contains_Interpro_domain(s)__IPR006121__Heavy_metal_transport/detoxification_protein_
Solyc03g080180	4.18287	1.44139	-1.53703	6.00E-04	0.00603868	yes	GO:0017096	O-methyltransferase_(AHRD_V1_****_Q9LWB8_9ROSI);_contains_Interpro_domain(s)__IPR016461__O-methyltransferase,_COMT,_eukaryota_
Solyc03g093250	1.33326	0.282045	-2.24096	5.00E-05	0.000717626	yes	NA	NA
Solyc03g095490	1.38677	0.475305	-1.5448	0.00165	0.013621	yes	GO:0005515,GO:0004674	Receptor_like_kinase,_RLK
Solyc03g095610	1.62197	3.39543	1.06585	0.00075	0.00720506	yes	GO:0005622	Unknown_Protein_(AHRD_V1)
Solyc03g095770	20.2346	4.67028	-2.11524	5.00E-05	0.000717626	yes	GO:0003700	WRKY_transcription_factor_6_(AHRD_V1_****_A7UGD3_SOLTU);_contains_Interpro_domain(s)__IPR003657__DNA-binding_WRKY_
Solyc03g095780	0	0.67717	Inf	5.00E-05	0.000717626	yes	GO:0004872,GO:0042803	Abscisic_acid_receptor_PYL6_(AHRD_V1_**-*_PYL6_ARATH);_contains_Interpro_domain(s)__IPR019587__Polyketide_cyclase/dehydrase_
Solyc03g096730	12.3091	29.0529	1.23896	5.00E-05	0.000717626	yes	GO:0004475,GO:0051015	GDP-D-mannose_pyrophosphorylase_1
Solyc03g096800	0.191205	0.813187	2.08847	0.00145	0.0123096	yes	GO:0008270	At5g24290-like_protein_(Fragment)_(AHRD_V1_*-*-_Q45H28_ARALY);_contains_Interpro_domain(s)__IPR008217__Protein_of_unknown_function_DUF125,_transmembrane_
Solyc03g097100	3.81663	10.9521	1.52083	0.00565	0.0366098	yes	GO:0005509	Calmodulin_(AHRD_V1_***-_B6UHC3_MAIZE);_contains_Interpro_domain(s)__IPR003299__Flagellar_calcium-binding_protein_(calflagin)_
Solyc03g097170	1.04735	6.5058	2.63498	5.00E-05	0.000717626	yes	GO:0004022	Cinnamoyl-CoA_reductase-like_protein_(AHRD_V1_***-_Q9M0B3_ARATH);_contains_Interpro_domain(s)__IPR016040__NAD(P)-binding_domain_
Solyc03g097440	250.68	119.658	-1.06693	5.00E-05	0.000717626	yes	GO:0003845	11-beta-hydroxysteroid_dehydrogenase-like_(AHRD_V1_****_Q9LUF1_ARATH);_contains_Interpro_domain(s)__IPR002347__Glucose/ribitol_dehydrogenase_
Solyc03g098100	0.623411	2.84467	2.19001	0.00195	0.0155541	yes	GO:0055114	Reductase_2_(AHRD_V1_***-_Q6TY50_HYDMC);_contains_Interpro_domain(s)__IPR020471__Aldo/keto_reductase_subgroup_
Solyc03g098240	235.63	1085.62	2.20392	5.00E-05	0.000717626	yes	GO:0004351,GO:0005516	Glutamate_decarboxylase_(AHRD_V1_****_B6TV07_MAIZE);_contains_Interpro_domain(s)__IPR010107__Glutamate_decarboxylase_
Solyc03g098580	0.153488	0.927936	2.5959	7.00E-04	0.00684186	yes	GO:0004519	Pentatricopeptide_repeat-containing_protein_(AHRD_V1_***-_D7M989_ARALY);_contains_Interpro_domain(s)__IPR002885__Pentatricopeptide_repeat_
Solyc03g098640	14.6795	6.59677	-1.15397	1.00E-04	0.00132412	yes	NA	NA
Solyc03g020060	0.148269	1.80166	3.60303	0.00745	0.0455447	yes	GO:0004867	Proteinase_inhibitor_II_(AHRD_V1_***-_Q3S483_SOLTU);_contains_Interpro_domain(s)__IPR003465__Proteinase_inhibitor_I20,_Pin2_
Solyc03g019820	0.599341	2.3757	1.9869	0.00745	0.0455447	yes	GO:0015250	Aquaporin_(AHRD_V1_***-_D6BRE1_9ROSI);_contains_Interpro_domain(s)__IPR012269__Aquaporin_
Solyc03g019670	3.71569	0.966395	-1.94294	5.00E-05	0.000717626	yes	GO:0016788	Phosphoesterase_family_protein_(AHRD_V1_***-_D7LEV5_ARALY);_contains_Interpro_domain(s)__IPR007312__Phosphoesterase_
Solyc03g111100	65.8218	25.7371	-1.35472	0.00045	0.00475	yes	GO:0016564	AtIII18x5-like_protein_(Fragment)_(AHRD_V1_*-*-_D9YU68_ARAHA)
Solyc03g111710	3.14374	8.26634	1.39477	0.00045	0.00475	yes	GO:0030528,GO:0005515	Speckle-type_POZ_protein_(AHRD_V1_*---_SPOP_XENTR);_contains_Interpro_domain(s)__IPR000197__Zinc_finger,_TAZ-type_
Solyc03g112170	59.4978	15.5206	-1.93866	5.00E-05	0.000717626	yes	GO:0046910	Pectinesterase_inhibitor_(AHRD_V1_****_A2Q674_MEDTR);_contains_Interpro_domain(s)__IPR006501__Pectinesterase_inhibitor_
Solyc03g112440	1.1365	6.71914	2.56368	0.0028	0.0208866	yes	GO:0016021	Oleosin_(AHRD_V1_***-_O04925_SESIN);_contains_Interpro_domain(s)__IPR000136__Oleosin_
Solyc03g112630	1.85657	0.380216	-2.28775	6.00E-04	0.00603868	yes	GO:0003700	Fas-associated_factor_1-like_protein_(AHRD_V1_*---_Q5DJU1_CAPAN);_contains_Interpro_domain(s)__IPR006577__UAS_
Solyc03g113240	31.1805	80.2442	1.36375	5.00E-05	0.000717626	yes	GO:0004650	Unknown_Protein_(AHRD_V1);_contains_Interpro_domain(s)__IPR009500__Protein_of_unknown_function_DUF1118_
Solyc03g113350	0.17499	1.27574	2.86599	1.00E-04	0.00132412	yes	GO:0008270	CHY_zinc_finger_containing_protein_(AHRD_V1_*-*-_C5P643_COCP7);_contains_Interpro_domain(s)__IPR008913__Zinc_finger,_CHY-type_
Solyc03g113660	20.8924	9.88973	-1.07897	5.00E-05	0.000717626	yes	GO:0003700	Unknown_Protein_(AHRD_V1)
Solyc03g114100	1.19589	17.1797	3.84455	0.00405	0.0280223	yes	GO:0008270	AT3g15630/MSJ11_3_(AHRD_V1_***-_Q9LW16_ARATH)
Solyc03g114150	3.13254	6.69182	1.09506	0.00065	0.00641603	yes	GO:0004029	Aldehyde_dehydrogenase_(AHRD_V1_****_Q1AFF6_9ROSI);_contains_Interpro_domain(s)__IPR015590__Aldehyde_dehydrogenase_
Solyc03g114500	4.21331	10.7701	1.35401	5.00E-05	0.000717626	yes	GO:0004634	Enolase_(AHRD_V1_***-_A9P745_HELAN);_contains_Interpro_domain(s)__IPR000941__Enolase_
Solyc03g114520	4.5435	1.49094	-1.60758	0.00135	0.0116144	yes	GO:0005634	Kinetochore_protein_(AHRD_V1_***-_D0FYH3_NICTO);_contains_Interpro_domain(s)__IPR008685__Centromere_protein_Mis12_
Solyc03g114760	3.92357	8.16977	1.05813	0.002	0.0158613	yes	GO:0005515	TMV-MP30_binding_protein_2C_(AHRD_V1_**-*_Q8S556_TOBAC)
Solyc03g115980	5.14846	10.7783	1.06591	0.00195	0.0155541	yes	GO:0005515	Geranylgeranyl_reductase_(AHRD_V1_***-_Q1ZYL0_OLEEU);_contains_Interpro_domain(s)__IPR011774__Geranylgeranyl_reductase,_plants_and_cyanobacteria_
Solyc03g116480	8.71838	21.0908	1.27448	5.00E-05	0.000717626	yes	GO:0008152	F-box_family_protein_(AHRD_V1_**--_B9GZP5_POPTR);_contains_Interpro_domain(s)__IPR015915__Kelch-type_beta_propeller_
Solyc03g116510	67.1754	166.052	1.30563	6.00E-04	0.00603868	yes	GO:0005975	Unknown_Protein_(AHRD_V1)
Solyc03g116700	1.01793	5.12422	2.33169	0.00285	0.0211804	yes	GO:0005515	Blue_copper_protein_(AHRD_V1_**--_D1MWY8_CITLA);_contains_Interpro_domain(s)__IPR003245__Plastocyanin-like_
Solyc03g117490	1.15062	7.3444	2.67423	5.00E-05	0.000717626	yes	GO:0006072,GO:0005975	Glycerol_kinase_(AHRD_V1_***-_Q6RUF8_SOYBN);_contains_Interpro_domain(s)__IPR005999__Glycerol_kinase_
Solyc03g117500	7.07245	79.6339	3.4931	5.00E-05	0.000717626	yes	GO:0006072,GO:0005975	VQ_motif-containing_protein_(AHRD_V1_***-_D7KX58_ARALY);_contains_Interpro_domain(s)__IPR008889__VQ_
Solyc03g117540	5.39959	2.16348	-1.3195	5.00E-05	0.000717626	yes	GO:0008559	Multidrug_resistance_protein_ABC_transporter_family_(AHRD_V1_**--_B9I191_POPTR);_contains_Interpro_domain(s)__IPR001140__ABC_transporter,_transmembrane_region_
Solyc03g117720	0.448683	1.73256	1.94914	0.0026	0.0197726	yes	GO:0003677	AP2-like_ethylene-responsive_transcription_factor_At1g16060_(AHRD_V1_***-_AP2L1_ARATH);_contains_Interpro_domain(s)__IPR001471__Pathogenesis-related_transcriptional_factor_and_ERF,_DNA-binding_
Solyc03g117980	2.85568	1.21225	-1.23614	0.00075	0.00720506	yes	GO:0016174	Respiratory_burst_oxidase-like_protein_(AHRD_V1_****_C1IHQ9_9ROSI);_contains_Interpro_domain(s)__IPR013121__Ferric_reductase,_NAD_binding_
Solyc03g118150	3.66497	7.36957	1.00778	0.002	0.0158613	yes	GO:0008526	Sec14-like_(Fragment)_(AHRD_V1_**--_Q6R655_MELLI);_contains_Interpro_domain(s)__IPR001251__Cellular_retinaldehyde-binding/triple_function,_C-terminal_
Solyc03g118470	34.4957	7.26821	-2.24674	5.00E-05	0.000717626	yes	GO:0008486	Diphosphoinositol_polyphosphate_phosphohydrolase_1_(AHRD_V1_*-**_C1BIE3_ONCMY);_contains_Interpro_domain(s)__IPR000086__NUDIX_hydrolase_domain_
Solyc03g118810	77.9941	20.8992	-1.89992	5.00E-05	0.000717626	yes	GO:0005509	Calmodulin_(AHRD_V1_***-_D8TKN5_VOLCA);_contains_Interpro_domain(s)__IPR003299__Flagellar_calcium-binding_protein_(calflagin)_
Solyc03g118840	27.7815	62.945	1.17997	5.00E-05	0.000717626	yes	GO:0008270	RING-finger_protein_like_(AHRD_V1_*-*-_B6SVN2_MAIZE);_contains_Interpro_domain(s)__IPR018957__Zinc_finger,_C3HC4_RING-type_
Solyc03g119150	0.589144	3.45603	2.55242	1.00E-04	0.00132412	yes	GO:0005528	Peptidyl-prolyl_cis-trans_isomerase_(AHRD_V1_*-*-_B4VX45_9CYAN);_contains_Interpro_domain(s)__IPR001179__Peptidyl-prolyl_cis-trans_isomerase,_FKBP-type_
Solyc03g119230	0.35673	1.14266	1.67949	0.00385	0.02695	yes	NA	NA
Solyc03g119300	2.03355	6.00646	1.56252	5.00E-05	0.000717626	yes	GO:0004872,GO:0008270	CHY_zinc_finger_containing_protein_(AHRD_V1_*-*-_C5P643_COCP7);_contains_Interpro_domain(s)__IPR008913__Zinc_finger,_CHY-type_
Solyc03g119590	5.09053	0	#NAME?	5.00E-05	0.000717626	yes	GO:0003677,GO:0006355	NIMIN2c_protein_(AHRD_V1_***-_A0FJY4_TOBAC)
Solyc03g119600	146.537	39.1628	-1.90371	0.00025	0.00292046	yes	GO:0003677,GO:0006355	NIMIN2c_protein_(AHRD_V1_***-_A0FJY4_TOBAC)
Solyc03g119720	13.041	31.1405	1.25574	5.00E-05	0.000717626	yes	GO:0016298	Lipase_family_protein_(AHRD_V1_****_D7KGE3_ARALY);_contains_Interpro_domain(s)__IPR006693__AB-hydrolase_associated_lipase_region_
Solyc03g120980	110.683	240.319	1.11852	5.00E-05	0.000717626	yes	GO:0008559	ATP-binding_cassette_transporter_(AHRD_V1_***-_D8T797_SELML);_contains_Interpro_domain(s)__IPR013525__ABC-2_type_transporter_
Solyc03g121060	0.812685	2.8444	1.80736	0.0011	0.00986538	yes	GO:0003700	Auxin_response_factor_9_(AHRD_V1_*-**_ARFI_ARATH);_contains_Interpro_domain(s)__IPR003311__AUX/IAA_protein_
Solyc03g122350	73.6218	33.3191	-1.14378	3.00E-04	0.00339628	yes	GO:0004508	Cytochrome_P450
Solyc03g123460	15.2162	36.616	1.26687	1.00E-04	0.00132412	yes	GO:0006284,GO:0051539,GO:0006281	Os10g0422600_protein_(Fragment)_(AHRD_V1_*---_Q0IXM0_ORYSJ);_contains_Interpro_domain(s)__IPR007650__Protein_of_unknown_function_DUF581_
Solyc03g123490	41.1335	19.2641	-1.0944	5.00E-05	0.000717626	yes	GO:0004252	Subtilisin-like_protease_(AHRD_V1_**--_A9XG40_TOBAC);_contains_Interpro_domain(s)__IPR015500__Peptidase_S8,_subtilisin-related_
Solyc03g123750	5.56269	14.2995	1.36211	5.00E-05	0.000717626	yes	GO:0006629	Lipase_(AHRD_V1_***-_Q5S8F1_RICCO);_contains_Interpro_domain(s)__IPR002921__Lipase,_class_3_
Solyc03g123830	3.39412	53.4331	3.97663	5.00E-05	0.000717626	yes	GO:0004617	Phosphoglycerate_dehydrogenase_(AHRD_V1_****_D2D316_GOSHI);_contains_Interpro_domain(s)__IPR015508__D-3-phosphogylcerate_Dehydrogenase_
Solyc03g005020	327.537	130.734	-1.32502	5.00E-05	0.000717626	yes	GO:0004806	Lipase_(AHRD_V1_****_Q1XBG1_RICCO);_contains_Interpro_domain(s)__IPR006693__AB-hydrolase_associated_lipase_region_
Solyc03g005120	18.2451	42.4112	1.21694	5.00E-05	0.000717626	yes	GO:0015184	Cystine_transporter_Cystinosin_(AHRD_V1_****_Q2URL9_ASPOR);_contains_Interpro_domain(s)__IPR005282__Lysosomal_cystine_transporter_
Solyc03g005760	4.36529	158.282	5.18027	5.00E-05	0.000717626	yes	GO:0005515,GO:0016168	Chlorophyll_a-b_binding_protein_3C-like_(AHRD_V1_****_Q2XTE0_SOLTU);_contains_Interpro_domain(s)__IPR001344__Chlorophyll_A-B_binding_protein_
Solyc03g006130	17.5954	42.6326	1.27676	5.00E-05	0.000717626	yes	GO:0004675	Receptor_like_kinase,_RLK
Solyc03g006250	0.793003	25.6486	5.01541	5.00E-05	0.000717626	yes	GO:0016298,GO:0004091	GDSL_esterase/lipase_At1g28590_(AHRD_V1_****_GDL8_ARATH);_contains_Interpro_domain(s)__IPR001087__Lipase,_GDSL_
Solyc03g006960	59.9	361.826	2.59467	5.00E-05	0.000717626	yes	GO:0008287,GO:0003824	Protein_phosphatase_2C_(AHRD_V1_***-_Q8RVG0_TOBAC);_contains_Interpro_domain(s)__IPR015655__Protein_phosphatase_2C_
Solyc03g006970	0.26103	3.77947	3.8559	5.00E-05	0.000717626	yes	GO:0004252	Subtilisin-like_protease_(AHRD_V1_***-_B6UDX1_MAIZE);_contains_Interpro_domain(s)__IPR015500__Peptidase_S8,_subtilisin-related__IPR000183__Orn/DAP/Arg_decarboxylase_2__IPR000209__Peptidase_S8_and_S53,_subtilisin,_kexin,_sedolisin_
Solyc03g007370	20.5727	44.0375	1.09801	5.00E-05	0.000717626	yes	GO:0003899,GO:0003677	RNA_polymerase_sigma_factor_(AHRD_V1_*-**_C7QR23_CYAP0);_contains_Interpro_domain(s)__IPR013325__RNA_polymerase_sigma_factor,_region_2_
Solyc03g007760	8.01433	3.68011	-1.12283	5.00E-05	0.000717626	yes	GO:0005524,GO:0017111	Cell_division_protease_ftsH_(AHRD_V1_*---_FTSH_SHIFL);_contains_Interpro_domain(s)__IPR003959__ATPase,_AAA-type,_core_
Solyc03g007800	0.601285	0.167536	-1.84357	0.0012	0.0105463	yes	GO:0004674	Topoisomerase_1-associated_factor_1_(AHRD_V1_*---_C9S978_VERA1);_contains_Interpro_domain(s)__IPR007725__Timeless_C-terminal_
Solyc03g025830	0.437005	2.05571	2.23392	5.00E-05	0.000717626	yes	GO:0030001	Os03g0107400_protein_(Fragment)_(AHRD_V1_*---_Q0DVY2_ORYSJ)
Solyc03g026070	0.39166	1.75671	2.1652	5.00E-05	0.000717626	yes	GO:0043565	Homeobox-leucine_zipper_protein_ATHB-8_(AHRD_V1_*-*-_ATHB8_ARATH);_contains_Interpro_domain(s)__IPR002913__Lipid-binding_START_
Solyc03g026130	1.80024	6.8822	1.93468	5.00E-05	0.000717626	yes	GO:0019825	Cytochrome_P450
Solyc03g031600	7.46551	22.3009	1.57879	5.00E-05	0.000717626	yes	GO:0016021	Peroxisomal_membrane_protein_PMP22_(AHRD_V1_***-_B6TFH7_MAIZE);_contains_Interpro_domain(s)__IPR007248__Mpv17/PMP22_
Solyc03g031890	13.9597	29.9666	1.10209	0.00015	0.00189532	yes	GO:0046592,GO:0008131	Cold_induced_protein-like_(AHRD_V1_*---_Q94JH8_ORYSJ)
Solyc03g032130	583.573	1204.27	1.04518	5.00E-05	0.000717626	yes	GO:0005634	High_mobility_group_protein_(AHRD_V1_*---_O49948_SOLTU);_contains_Interpro_domain(s)__IPR000910__High_mobility_group,_HMG1/HMG2_
Solyc03g033510	0.416342	1.22927	1.56196	0.00275	0.0205563	yes	GO:0005488	Armadillo/beta-catenin_repeat_family_protein_(AHRD_V1_**--_D7MDH4_ARALY);_contains_Interpro_domain(s)__IPR011989__Armadillo-like_helical_
Solyc03g033720	2.32738	0.948809	-1.29452	0.0035	0.0249375	yes	GO:0055114	Genomic_DNA_chromosome_3_P1_clone_MDJ14_(AHRD_V1_***-_Q9LW36_ARATH)
Solyc03g033820	0.774155	1.85927	1.26404	0.00825	0.0495248	yes	NA	NA
Solyc03g034230	0.481302	8.45118	4.13414	0.00125	0.0109109	yes	GO:0005515,GO:0005507	Unknown_Protein_(AHRD_V1)
Solyc03g043700	4.19759	0.855169	-2.29528	0.00015	0.00189532	yes	GO:0005488	Armadillo/beta-catenin_repeat_family_protein_(AHRD_V1_**--_D7L0H5_ARALY);_contains_Interpro_domain(s)__IPR011989__Armadillo-like_helical_
Solyc03g043740	3.33666	16.1326	2.2735	5.00E-05	0.000717626	yes	GO:0042802	Hydroxyproline-rich_glycoprotein_(AHRD_V1_***-_A9YWR1_MEDTR)
Solyc03g043860	3.76132	0.659574	-2.51163	0.00085	0.00801563	yes	GO:0019177,GO:0008413	Nudix_hydrolase_1_(AtNUDT1)_(NADH_pyrophosphatase)_(DHNTP_pyrophosphohydrolase)_(Dihydroneopterin_triphosphate_pyrophosphohydrolase)_(AHRD_V1_****_D3V848_XENBS);_contains_Interpro_domain(s)__IPR000086__NUDIX_hydrolase_domain_
Solyc03g044150	6.80957	3.32578	-1.03387	7.00E-04	0.00684186	yes	GO:0004252	Subtilisin-like_protease_(AHRD_V1_***-_A9XG40_TOBAC);_contains_Interpro_domain(s)__IPR015500__Peptidase_S8,_subtilisin-related_
Solyc03g044330	2.71911	15.1925	2.48215	5.00E-05	0.000717626	yes	GO:0003984	Acetolactate_synthase_(AHRD_V1_****_D7RPJ7_SOLTU);_contains_Interpro_domain(s)__IPR012846__Acetolactate_synthase,_large_subunit,_biosynthetic_
Solyc03g044790	3.25613	14.2441	2.12913	5.00E-05	0.000717626	yes	GO:0080031,GO:0080030	Alpha-hydroxynitrile_lyase_(AHRD_V1_**--_O49897_MANES);_contains_Interpro_domain(s)__IPR000073__Alpha/beta_hydrolase_fold-1_
Solyc03g044900	4.73952	0.334323	-3.82543	0.00075	0.00720506	yes	GO:0005509	Calmodulin-like_protein_41_(AHRD_V1_***-_B6T5H7_MAIZE);_contains_Interpro_domain(s)__IPR011992__EF-Hand_type_
Solyc03g053110	10.0193	41.4129	2.0473	5.00E-05	0.000717626	yes	GO:0007018	Rhodanese-like_family_protein-like_protein_(Fragment)_(AHRD_V1_*-*-_A7KNZ8_GOSBA);_contains_Interpro_domain(s)__IPR001763__Rhodanese-like_
Solyc03g059260	38.0691	103.844	1.44772	5.00E-05	0.000717626	yes	GO:0004252	Carboxyl-terminal-processing_protease_(AHRD_V1_***-_B6T6L2_MAIZE);_contains_Interpro_domain(s)__IPR004447__Peptidase_S41A,_C-terminal_protease_
Solyc03g059480	105.269	6.53057	-4.01072	5.00E-05	0.000717626	yes	GO:0008270	Unknown_Protein_(AHRD_V1)
Solyc03g063370	1.3001	7.05727	2.44049	0.0047	0.0314648	yes	NA	NA
Solyc03g063900	0.307317	1.90164	2.62945	6.00E-04	0.00603868	yes	GO:0003841	Unknown_Protein_(AHRD_V1)
Solyc03g065250	14.2256	61.0027	2.10039	5.00E-05	0.000717626	yes	GO:0009924	CER1_(AHRD_V1_**--_B6TFH3_MAIZE);_contains_Interpro_domain(s)__IPR006694__Fatty_acid_hydroxylase_
Solyc03g013240	9.67234	38.8435	2.00573	5.00E-05	0.000717626	yes	GO:0015188,GO:0005302,GO:0015186	Homology_to_unknown_gene_(AHRD_V1_***-_Q01H71_OSTTA)
Solyc03g080060	5.34871	34.6302	2.69477	5.00E-05	0.000717626	yes	GO:0005515,GO:0004675	Receptor-like_kinase_(AHRD_V1_****_A7VM32_MARPO);_contains_Interpro_domain(s)__IPR001220__Legume_lectin,_beta_chain_
Solyc03g082540	6.23228	18.4469	1.56555	5.00E-05	0.000717626	yes	GO:0005516	Unknown_Protein_(AHRD_V1)
Solyc03g082620	1.93587	4.73544	1.29052	3.00E-04	0.00339628	yes	GO:0015198	Oligopeptide_transporter_(Fragment)_(AHRD_V1_****_B0DAK3_LACBS);_contains_Interpro_domain(s)__IPR004813__Oligopeptide_transporter_OPT_superfamily_
Solyc03g083620	564.904	1278.67	1.17857	5.00E-05	0.000717626	yes	GO:0009041	Unknown_Protein_(AHRD_V1)
Solyc03g083900	12.2151	35.5604	1.54161	5.00E-05	0.000717626	yes	GO:0055114	Laccase-22_(AHRD_V1_**--_LAC22_ORYSJ);_contains_Interpro_domain(s)__IPR001117__Multicopper_oxidase,_type_1_
Solyc03g083960	0.15295	1.19471	2.96552	0.00145	0.0123096	yes	GO:0004805	Trehalose_6-phosphate_phosphatase_(AHRD_V1_****_D4QAK5_TOBAC);_contains_Interpro_domain(s)__IPR003337__Trehalose-phosphatase_
Solyc03g093110	10.2332	2.46101	-2.05593	5.00E-05	0.000717626	yes	GO:0016798,GO:0016762	Xyloglucan_endotransglucosylase/hydrolase_9_(AHRD_V1_****_C0IRG8_9ERIC);_contains_Interpro_domain(s)__IPR016455__Xyloglucan_endotransglucosylase/hydrolase_
Solyc03g093120	16.5752	6.72807	-1.30076	2.00E-04	0.00242471	yes	GO:0016798,GO:0016762	Xyloglucan_endotransglucosylase/hydrolase_9_(AHRD_V1_****_C0IRG8_9ERIC);_contains_Interpro_domain(s)__IPR016455__Xyloglucan_endotransglucosylase/hydrolase_
Solyc03g096350	1.53556	0.246742	-2.6377	0.00255	0.0194582	yes	GO:0003700	Myb_family_transcription_factor_(Fragment)_(AHRD_V1_**-*_D7M1F0_ARALY);_contains_Interpro_domain(s)__IPR006447__Myb-like_DNA-binding_region,_SHAQKYF_class_
Solyc03g096760	0	3.38034	Inf	5.00E-05	0.000717626	yes	GO:0008270	Unknown_Protein_(AHRD_V1)
Solyc03g096780	3.42545	36.2889	3.40516	1.00E-04	0.00132412	yes	GO:0008270	Unknown_Protein_(AHRD_V1)
Solyc03g096840	20.0655	43.3017	1.1097	5.00E-05	0.000717626	yes	GO:0005253	Seed_specific_protein_Bn15D1B_(AHRD_V1_***-_B6TIB8_MAIZE)
Solyc03g096900	1.70624	6.60491	1.95272	5.00E-05	0.000717626	yes	GO:0015969,GO:0003824	GTP_pyrophosphokinase_(AHRD_V1_*---_A4AJW6_9ACTN);_contains_Interpro_domain(s)__IPR007685__RelA/SpoT_
Solyc03g096980	9.44694	42.0245	2.15331	5.00E-05	0.000717626	yes	GO:0019825	Cytochrome_P450
Solyc03g097030	1.55771	11.8705	2.92988	5.00E-05	0.000717626	yes	GO:0016207	4-coumarate_CoA_ligase_(AHRD_V1_****_B6F2H0_IPOBA);_contains_Interpro_domain(s)__IPR000873__AMP-dependent_synthetase_and_ligase_
Solyc03g097670	22.3329	8.6796	-1.36347	5.00E-05	0.000717626	yes	GO:0005524	ATP_binding_protein_(AHRD_V1_**--_D7LS09_ARALY);_contains_Interpro_domain(s)__IPR003594__ATP-binding_region,_ATPase-like_
Solyc03g097700	88.1645	244.959	1.47427	5.00E-05	0.000717626	yes	GO:0008171,GO:0046983	O-methyltransferase_(AHRD_V1_***-_A5HJZ9_VITVI);_contains_Interpro_domain(s)__IPR016461__O-methyltransferase,_COMT,_eukaryota_
Solyc03g098320	5.73831	24.3384	2.08453	5.00E-05	0.000717626	yes	GO:0003700	MYB_transcription_factor_(Fragment)_(AHRD_V1_*--*_A1DR85_CATRO);_contains_Interpro_domain(s)__IPR006447__Myb-like_DNA-binding_region,_SHAQKYF_class_
Solyc03g098480	6.78408	25.5908	1.9154	5.00E-05	0.000717626	yes	GO:0005515	Unknown_Protein_(AHRD_V1)
Solyc03g098730	3.18849	8.3411	1.38736	0.0074	0.0453781	yes	GO:0004866	Kunitz_trypsin_inhibitor_(AHRD_V1_***-_B8Y888_TOBAC);_contains_Interpro_domain(s)__IPR011065__Kunitz_inhibitor_ST1-like_
Solyc03g098740	12.7522	30.1398	1.24092	0.00085	0.00801562	yes	GO:0004867,GO:0015066	Kunitz_trypsin_inhibitor_(AHRD_V1_****_B8Y888_TOBAC);_contains_Interpro_domain(s)__IPR011065__Kunitz_inhibitor_ST1-like_
Solyc03g098750	38.2545	141.851	1.89068	5.00E-05	0.000717626	yes	GO:0004867,GO:0015066	Unknown_Protein_(AHRD_V1)
Solyc03g111550	137.051	290.934	1.08598	5.00E-05	0.000717626	yes	GO:0004091	GDSL_esterase/lipase_At3g48460_(AHRD_V1_***-_GDL57_ARATH);_contains_Interpro_domain(s)__IPR001087__Lipase,_GDSL_
Solyc03g111610	2.04335	8.60971	2.07502	5.00E-05	0.000717626	yes	GO:0005515,GO:0016787	HAD-superfamily_hydrolase_subfamily_IA_variant_3_containing_protein_expressed_(AHRD_V1_****_Q10I42_ORYSJ);_contains_Interpro_domain(s)__IPR005834__Haloacid_dehalogenase-like_hydrolase_
Solyc03g111730	15.8455	7.00765	-1.17707	1.00E-04	0.00132412	yes	GO:0004197	Cathepsin_B-like_cysteine_proteinase_(AHRD_V1_**-*_CYSP_SCHMA);_contains_Interpro_domain(s)__IPR013128__Peptidase_C1A,_papain_
Solyc03g112550	9.29277	4.62511	-1.00662	0.0031	0.0226446	yes	GO:0004745,GO:0046983	Kinetochore_protein_Spc25_(AHRD_V1_*-*-_Q54Q96_DICDI);_contains_Interpro_domain(s)__IPR013255__Kinetochore-Ndc80_complex,_subunit_Spc25_
Solyc03g112620	2.57159	0.452437	-2.50687	5.00E-05	0.000717626	yes	GO:0003700	Carboxyl-terminal_proteinase_(AHRD_V1_***-_B4FXN3_MAIZE);_contains_Interpro_domain(s)__IPR004314__Protein_of_unknown_function_DUF239,_plant_
Solyc03g112980	1.17482	15.9976	3.76734	5.00E-05	0.000717626	yes	GO:0030599	Unknown_Protein_(AHRD_V1)
Solyc03g113060	1.08218	2.31162	1.09497	0.00275	0.0205563	yes	GO:0042626	ATP-binding_cassette_transporter_(AHRD_V1_***-_D8RFW2_SELML);_contains_Interpro_domain(s)__IPR003439__ABC_transporter-like_
Solyc03g113340	9.89531	31.493	1.67021	5.00E-05	0.000717626	yes	GO:0008152,GO:0055114	Nodulin-like_protein_(Fragment)_(AHRD_V1_***-_O81121_ARATH);_contains_Interpro_domain(s)__IPR010658__Nodulin-like_
Solyc03g113430	2.16713	21.5371	3.31297	5.00E-05	0.000717626	yes	GO:0042936	Peptide_transporter_(AHRD_V1_**-*_A6YJX4_9MAGN);_contains_Interpro_domain(s)__IPR000109__TGF-beta_receptor,_type_I/II_extracellular_region_
Solyc03g113720	2.38299	0.591563	-2.01017	0.002	0.0158613	yes	GO:0005515,GO:0000156	Two-component_response_regulator_ARR3_(AHRD_V1_****_B6TSM4_MAIZE);_contains_Interpro_domain(s)__IPR001789__Signal_transduction_response_regulator,_receiver_region_
Solyc03g114210	0.360895	2.52513	2.80671	5.00E-05	0.000717626	yes	GO:0004708	Protein_kinase_(AHRD_V1_****_Q9FGB1_ARATH);_contains_Interpro_domain(s)__IPR015783__ATMRK_serine/threonine_protein_kinase-like_
Solyc03g114360	22.6165	4.97844	-2.18361	5.00E-05	0.000717626	yes	GO:0016042,GO:0003950	Poly_polymerase_catalytic_domain_containing_protein_expressed_(AHRD_V1_**--_Q84T80_ORYSJ);_contains_Interpro_domain(s)__IPR012317__Poly(ADP-ribose)_polymerase,_catalytic_region_
Solyc03g114750	5.30548	61.8166	3.54244	5.00E-05	0.000717626	yes	GO:0005515,GO:0003700	Unknown_Protein_(AHRD_V1)
Solyc03g114860	0.151537	1.44004	3.24837	0.00175	0.01425	yes	GO:0016760	Alpha-1_4-glucan-protein_synthase_(AHRD_V1_**-*_B9RLK7_RICCO);_contains_Interpro_domain(s)__IPR004901__Alpha-1,4-glucan-protein_synthase,_UDP-forming_
Solyc03g114910	0.649568	3.35032	2.36675	5.00E-05	0.000717626	yes	GO:0046983	Ch-cobra_(AHRD_V1_***-_B7S746_CUNLA);_contains_Interpro_domain(s)__IPR017391__COBRA-like_
Solyc03g114970	20.29	61.3319	1.59587	5.00E-05	0.000717626	yes	GO:0005515	Nitrilase_associated_protein-like_(Fragment)_(AHRD_V1_*---_Q1HEA6_MUSAC)
Solyc03g115200	2.9309	0.55659	-2.39665	0.00415	0.028593	yes	GO:0031078	Glucan_endo-1_3-beta-glucosidase_1_(AHRD_V1_*-*-_B6TW10_MAIZE);_contains_Interpro_domain(s)__IPR012946__X8_
Solyc03g115220	6.58764	61.9413	3.23307	5.00E-05	0.000717626	yes	GO:0019825	Cytochrome_P450
Solyc03g115500	8.94153	1.90913	-2.22761	5.00E-05	0.000717626	yes	GO:0030305,GO:0004566	Heparanase_(AHRD_V1_****_C9E7B7_ORYSI);_contains_Interpro_domain(s)__IPR005199__Glycoside_hydrolase_family_79,_N-terminal_
Solyc03g115940	3.78458	12.1153	1.67863	5.00E-05	0.000717626	yes	GO:0005515,GO:0003700	Dof_zinc_finger_protein_(AHRD_V1_***-_C4B6D7_IPOBA);_contains_Interpro_domain(s)__IPR003851__Zinc_finger,_Dof-type_
Solyc03g116100	2.64781	8.93245	1.75425	5.00E-05	0.000717626	yes	GO:0003700	MYB_transcription_factor_(AHRD_V1_**-*_Q6R036_ARATH);_contains_Interpro_domain(s)__IPR015495__Myb_transcription_factor_
Solyc03g116590	137.405	53.5888	-1.35844	5.00E-05	0.000717626	yes	GO:0004650	Embryo-specific_3_(AHRD_V1_***-_Q2HUA9_MEDTR);_contains_Interpro_domain(s)__IPR010417__Embryo-specific_3_
Solyc03g116740	2.76759	11.9308	2.10799	5.00E-05	0.000717626	yes	GO:0004142	Genomic_DNA_chromosome_3_P1_clone_MSJ11_(AHRD_V1_***-_Q9LVZ7_ARATH)
Solyc03g116890	18.1164	3.71621	-2.28539	5.00E-05	0.000717626	yes	GO:0005515,GO:0003700	WRKY_transcription_factor_2_(AHRD_V1_****_C0L2R9_SOLLC);_contains_Interpro_domain(s)__IPR003657__DNA-binding_WRKY_
Solyc03g116910	0.382701	9.98169	4.705	5.00E-05	0.000717626	yes	GO:0016621	Cinnamoyl-CoA_reductase_(AHRD_V1_****_Q4U1I4_SOLLC);_contains_Interpro_domain(s)__IPR016040__NAD(P)-binding_domain_
Solyc03g117180	1.60696	5.84929	1.86393	5.00E-05	0.000717626	yes	GO:0005515,GO:0004674	Serine/threonine-protein_kinase_(AHRD_V1_****_C6ZRV0_SOYBN);_contains_Interpro_domain(s)__IPR002290__Serine/threonine_protein_kinase_
Solyc03g117480	102.169	273.064	1.41828	5.00E-05	0.000717626	yes	GO:0009678	Pyrophosphate-energized_proton_pump_(Pyrophosphate-energized_inorganic_pyrophosphatase)_(H(+)-PPase)_(AHRD_V1_****_C7HW54_9FIRM);_contains_Interpro_domain(s)__IPR004131__Inorganic_H+_pyrophosphatase_
Solyc03g117610	0	1.03113	Inf	0.00155	0.0129323	yes	GO:0047205,GO:0047172	Unknown_Protein_(AHRD_V1)
Solyc03g117630	295.332	132.664	-1.15456	5.00E-05	0.000717626	yes	GO:0051082,GO:0005524	heat_shock_protein_(AHRD_V1_***-_B2D2G5_CAPSN);_contains_Interpro_domain(s)__IPR013126__Heat_shock_protein_70_
Solyc03g117810	24.8477	10.3911	-1.25776	5.00E-05	0.000717626	yes	GO:0015415	Phosphate_import_ATP-binding_protein_pstB_1_(AHRD_V1_****_B6UHM7_MAIZE);_contains_Interpro_domain(s)__IPR005670__Phosphate_transport_system_permease_protein_1_
Solyc03g117860	161.477	28.7491	-2.48974	5.00E-05	0.000717626	yes	GO:0008270	IBR_finger_domain_protein_(AHRD_V1_**--_Q4WL53_ASPFU);_contains_Interpro_domain(s)__IPR002867__Zinc_finger,_C6HC-type_
Solyc03g117870	177.427	76.5397	-1.21295	5.00E-05	0.000717626	yes	GO:0016207	4-coumarate_CoA_ligase_(AHRD_V1_****_Q0GZS1_9BORA);_contains_Interpro_domain(s)__IPR000873__AMP-dependent_synthetase_and_ligase_
Solyc03g117890	96.8789	194.384	1.00465	5.00E-05	0.000717626	yes	GO:0016207	Unknown_protein_DS12_from_2D-PAGE_of_leaf,_chloroplastic_(AHRD_V1_**--_UP12_ORYSJ)
Solyc03g118060	239.752	111.464	-1.10496	5.00E-05	0.000717626	yes	GO:0008026	Unknown_Protein_(AHRD_V1)
Solyc03g118410	7.43295	59.6956	3.00562	5.00E-05	0.000717626	yes	GO:0006633,GO:0031177,GO:0048037,GO:0000036	Acyl_carrier_protein_(AHRD_V1_***-_Q672Q9_SOLLC);_contains_Interpro_domain(s)__IPR003231__Acyl_carrier_protein_(ACP)_
Solyc03g118970	3.35056	0.925401	-1.85625	1.00E-04	0.00132412	yes	GO:0005215	Multidrug_resistance_protein_mdtK_(AHRD_V1_***-_MDTK_CITK8);_contains_Interpro_domain(s)__IPR015521__MATE_family_transporter_related_protein_
Solyc03g119110	2.39038	5.35592	1.16389	0.003	0.0220758	yes	GO:0008429	Uncharacterized_GPI-anchored_protein_At4g28100_(AHRD_V1_***-_UGPI7_ARATH)
Solyc03g119980	2.34509	6.0606	1.36982	0.00105	0.0095457	yes	GO:0004622	Lipase-like_protein_(AHRD_V1_**--_Q9M3D1_ARATH)
Solyc03g120320	0.343753	1.60944	2.22711	0.00775	0.047138	yes	GO:0009058	Kelch-like_protein_(AHRD_V1_*-*-_C4Q722_SCHMA);_contains_Interpro_domain(s)__IPR015915__Kelch-type_beta_propeller_
Solyc03g120340	7.50787	2.14835	-1.80518	5.00E-05	0.000717626	yes	GO:0009058	CENP-C_(Fragment)_(AHRD_V1_*---_Q66LG8_SOLLC)
Solyc03g120500	4.55677	9.93	1.12378	5.00E-04	0.00519531	yes	GO:0005515,GO:0003700	Auxin_responsive_protein_(AHRD_V1_***-_D9IQE6_CATRO);_contains_Interpro_domain(s)__IPR003311__AUX/IAA_protein_
Solyc03g121090	24.2694	50.4097	1.05456	3.00E-04	0.00339628	yes	GO:0004340	Cold_induced_protein-like_(AHRD_V1_**--_Q94JH8_ORYSJ)
Solyc03g121400	48.1944	23.6385	-1.02773	0.00025	0.00292046	yes	GO:0045449	Dof_zinc_finger_protein_4_(AHRD_V1_*-*-_A5HWF3_HORVD);_contains_Interpro_domain(s)__IPR003851__Zinc_finger,_Dof-type_
Solyc03g123620	4.44699	0.446825	-3.31505	5.00E-05	0.000717626	yes	GO:0005618,GO:0030599	Pectinesterase_(AHRD_V1_***-_B9GXZ7_POPTR);_contains_Interpro_domain(s)__IPR000070__Pectinesterase,_catalytic_
Solyc04g005180	0.721881	2.32902	1.68989	9.00E-04	0.00839891	yes	NA	NA
Solyc04g005550	0.146495	1.33581	3.1888	0.00015	0.00189532	yes	GO:0006952,GO:0005515,GO:0006915	Cc-nbs-lrr,_resistance_protein
Solyc04g007000	1.73251	6.61828	1.93359	0.00105	0.0095457	yes	GO:0003677,GO:0016564	Ethylene-responsive_transcription_factor_4_(AHRD_V1_*-**_ERF78_ARATH);_contains_Interpro_domain(s)__IPR003340__Transcriptional_factor_B3_
Solyc04g007150	15.9646	6.51502	-1.29304	3.00E-04	0.00339628	yes	NA	NA
Solyc04g007470	15.3415	4.86303	-1.65751	5.00E-05	0.000717626	yes	GO:0005622	CONSTANS-like_zinc_finger_protein_(AHRD_V1_*---_D0EP07_SOYBN);_contains_Interpro_domain(s)__IPR000315__Zinc_finger,_B-box_
Solyc04g007580	19.6173	8.41824	-1.22054	0.0062	0.0394476	yes	GO:0016298,GO:0050525	cDNA_clone_J100026I16_full_insert_sequence_(AHRD_V1_**--_B7FA06_ORYSJ)
Solyc04g007780	6.14498	12.6853	1.04568	0.0031	0.0226446	yes	GO:0009607	Major_latex-like_protein_(AHRD_V1_**--_Q9AXU0_PRUPE);_contains_Interpro_domain(s)__IPR000916__Bet_v_I_allergen_
Solyc04g008210	21.411	49.2876	1.20287	5.00E-05	0.000717626	yes	NA	NA
Solyc04g008250	0.386218	4.12628	3.41735	0.00085	0.00801563	yes	GO:0004722	Acid_phosphatase_(AHRD_V1_****_B9XQU4_9BACT);_contains_Interpro_domain(s)__IPR004843__Metallophosphoesterase_
Solyc04g008290	1.30818	10.8148	3.04738	5.00E-05	0.000717626	yes	GO:0008017	Microtubule-associated_protein_MAP65-1a_(AHRD_V1_****_C0JA45_ORYPU);_contains_Interpro_domain(s)__IPR007145__MAP65/ASE1_
Solyc04g008570	0.0518521	1.01731	4.29421	0.00825	0.0495248	yes	GO:0008152	Pentatricopeptide_repeat-containing_protein_(AHRD_V1_***-_D7M5W2_ARALY);_contains_Interpro_domain(s)__IPR002885__Pentatricopeptide_repeat_
Solyc04g009020	1.08645	5.12766	2.23868	5.00E-05	0.000717626	yes	GO:0005488,GO:0005622	Pre-mRNA-splicing_factor_clf1_(AHRD_V1_**--_B2VSG1_PYRTR);_contains_Interpro_domain(s)__IPR011990__Tetratricopeptide-like_helical_
Solyc04g009030	28.7994	112.296	1.96319	5.00E-05	0.000717626	yes	GO:0004365	Glyceraldehyde-3-phosphate_dehydrogenase_(AHRD_V1_****_D7UNZ5_BRARC);_contains_Interpro_domain(s)__IPR000173__Glyceraldehyde_3-phosphate_dehydrogenase_
Solyc04g009170	5.31227	1.96111	-1.43765	0.00055	0.00562692	yes	GO:0008270	RING_finger_protein_44_(AHRD_V1_*-*-_RNF44_MOUSE);_contains_Interpro_domain(s)__IPR018957__Zinc_finger,_C3HC4_RING-type_
Solyc04g009440	17.7982	6.09746	-1.54545	5.00E-05	0.000717626	yes	GO:0003700,GO:0016563	NAC_domain_protein_(AHRD_V1_***-_Q6RH27_SOLLC);_contains_Interpro_domain(s)__IPR003441__No_apical_meristem_(NAM)_protein_
Solyc04g010200	1.94065	15.3171	2.98053	5.00E-05	0.000717626	yes	GO:0008559	ABC_transporter_G_family_member_6_(AHRD_V1_***-_AB6G_ARATH);_contains_Interpro_domain(s)__IPR013525__ABC-2_type_transporter_
Solyc04g011670	0.773984	3.35481	2.11586	3.00E-04	0.00339628	yes	GO:0003700	BZIP_transcription_factor_(AHRD_V1_****_A7Y1S1_BRAJU);_contains_Interpro_domain(s)__IPR011616__bZIP_transcription_factor,_bZIP-1_
Solyc04g015160	1.07581	2.57054	1.25664	0.00035	0.00385537	yes	GO:0008967,GO:0003869	C2_domain-containing_protein_(AHRD_V1_**--_D7KCE5_ARALY);_contains_Interpro_domain(s)__IPR018029__C2_membrane_targeting_protein_
Solyc04g015530	0.598232	4.54829	2.92655	0.00015	0.00189532	yes	GO:0004650	Polygalacturonase_A_(AHRD_V1_****_Q9M6S2_ACTCH);_contains_Interpro_domain(s)__IPR000408__Regulator_of_chromosome_condensation,_RCC1__IPR000743__Glycoside_hydrolase,_family_28_
Solyc04g015560	4.32103	8.9484	1.05025	2.00E-04	0.00242471	yes	GO:0005515	Beta-D-glucosidase_(AHRD_V1_***-_Q7XAS3_GOSHI);_contains_Interpro_domain(s)__IPR001764__Glycoside_hydrolase,_family_3,_N-terminal_
Solyc04g015620	0.814281	2.70507	1.73207	0.0023	0.0178464	yes	GO:0004675	Os01g0611000_protein_(Fragment)_(AHRD_V1_***-_Q0JLB5_ORYSJ);_contains_Interpro_domain(s)__IPR006946__Protein_of_unknown_function_DUF642_
Solyc04g015980	0.5686	0.175945	-1.69229	0.00555	0.036066	yes	GO:0005515,GO:0019199	Receptor_like_kinase,_RLK
Solyc04g016460	57.9815	119.17	1.03935	0.0013	0.0112435	yes	GO:0016020	Unknown_Protein_(AHRD_V1)
Solyc04g016470	0.615128	9.51696	3.95154	5.00E-05	0.000717626	yes	GO:0008810	Beta-1_3-glucanase_(AHRD_V1_***-_B2ZP01_VITRI);_contains_Interpro_domain(s)__IPR000490__Glycoside_hydrolase,_family_17_
Solyc04g017670	0	1.09685	Inf	5.00E-05	0.000717626	yes	GO:0008152,GO:0005622	F-box_family_protein_(AHRD_V1_***-_B9H9G5_POPTR)
Solyc04g040190	4.40733	11.6147	1.39797	5.00E-05	0.000717626	yes	GO:0016117	Lycopene_beta-cyclase_1
Solyc04g040160	0.492833	4.74766	3.26804	5.00E-05	0.000717626	yes	GO:0051536,GO:0032441	Pheophorbide_a_oxygenase_(AHRD_V1_**-*_B6ST74_MAIZE);_contains_Interpro_domain(s)__IPR013626__Pheophorbide_a_oxygenase_
Solyc04g039980	0.423455	2.4068	2.50683	0.00035	0.00385537	yes	NA	NA
Solyc04g026030	30.5708	13.3717	-1.19297	5.00E-05	0.000717626	yes	GO:0004766	Spermidine_synthase_(AHRD_V1_****_Q93X16_SOLTU);_contains_Interpro_domain(s)__IPR001045__Spermine_synthase_
Solyc04g025650	1.12545	3.16004	1.48944	0.0027	0.0203009	yes	GO:0008152,GO:0016491	Monooxygenase_FAD-binding_(AHRD_V1_**--_A1TC37_MYCVP);_contains_Interpro_domain(s)__IPR003042__Aromatic-ring_hydroxylase-like_
Solyc04g024830	3.51541	1.37761	-1.35153	0.00255	0.0194582	yes	NA	NA
Solyc04g045300	3.78652	1.02673	-1.88282	0.00125	0.0109109	yes	GO:0005515	Unknown_Protein_(AHRD_V1)
Solyc04g045530	1.54167	0.579431	-1.41178	0.00795	0.0480452	yes	GO:0003896	DNA_primase_large_subunit_(AHRD_V1_****_B5X2T9_SALSA);_contains_Interpro_domain(s)__IPR016558__DNA_primase,_large_subunit,_eukaryotic_
Solyc04g049150	4.4699	13.1828	1.56034	0.00345	0.0246694	yes	GO:0003700	Unknown_Protein_(AHRD_V1)
Solyc04g049450	29.4885	14.4608	-1.028	5.00E-05	0.000717626	yes	GO:0003756	Protein_disulfide_isomerase_L-2_(AHRD_V1_****_B1Q2X5_SOYBN);_contains_Interpro_domain(s)__IPR005792__Protein_disulphide_isomerase_
Solyc04g051350	2.96038	0.941165	-1.65326	5.00E-05	0.000717626	yes	GO:0005515,GO:0016959	Ribonucleoside-diphosphate_reductase_(AHRD_V1_****_Q9ZR57_TOBAC);_contains_Interpro_domain(s)__IPR013346__Ribonucleoside-diphosphate_reductase,_alpha_subunit_
Solyc04g054490	1.2898	3.47692	1.43066	3.00E-04	0.00339628	yes	GO:0006508	Aspartyl_protease_family_protein_(AHRD_V1_**--_D7M2T2_ARALY);_contains_Interpro_domain(s)__IPR001461__Peptidase_A1_
Solyc04g054500	5.9678	0.531383	-3.48938	0.00025	0.00292046	yes	GO:0030001	Metal_ion_binding_protein_(AHRD_V1_**--_B6U811_MAIZE);_contains_Interpro_domain(s)__IPR006121__Heavy_metal_transport/detoxification_protein_
Solyc04g054740	14.3281	2.1876	-2.71142	5.00E-05	0.000717626	yes	GO:0042802	Inositol-3-phosphate_synthase_(AHRD_V1_***-_C4PW06_ARATH);_contains_Interpro_domain(s)__IPR002587__Myo-inositol-1-phosphate_synthase_
Solyc04g054980	32.372	67.0881	1.05131	5.00E-05	0.000717626	yes	GO:0043621	Lipoxygenase_homology_domain-containing_protein_1_(AHRD_V1_*---_LOXH1_MOUSE);_contains_Interpro_domain(s)__IPR001024__Lipoxygenase,_LH2_
Solyc04g063240	1.87537	4.94612	1.39913	0.00305	0.0223521	yes	GO:0042409	Senescence-inducible_chloroplast_stay-green_protein_1_(AHRD_V1_**--_B6SRJ2_MAIZE)
Solyc04g063350	2.99321	20.6732	2.788	5.00E-05	0.000717626	yes	GO:0003863	3-methyl-2-oxobutanoate_dehydrogenase_(2-methylpropanoyl-transferring)_(AHRD_V1_****_A1U0F1_MARAV);_contains_Interpro_domain(s)__IPR001017__Dehydrogenase,_E1_component_
Solyc04g071070	2.23394	8.78308	1.97514	5.00E-05	0.000717626	yes	GO:0009664	Unknown_Protein_(AHRD_V1);_contains_Interpro_domain(s)__IPR006706__Extensin-like_region_
Solyc04g071550	1.44797	3.66753	1.34077	0.00105	0.0095457	yes	GO:0016906	Unknown_Protein_(AHRD_V1)
Solyc04g071580	51.0963	4.44328	-3.52352	5.00E-05	0.000717626	yes	GO:0006950	Unknown_Protein_(AHRD_V1);_contains_Interpro_domain(s)__IPR003496__ABA/WDS_induced_protein_
Solyc04g071620	2.80843	88.5161	4.9781	5.00E-05	0.000717626	yes	GO:0006950	ASR4_(Fragment)_(AHRD_V1_*-*-_Q2QJU1_SOLLC);_contains_Interpro_domain(s)__IPR003496__ABA/WDS_induced_protein_
Solyc04g071750	12.5817	41.4047	1.71846	5.00E-05	0.000717626	yes	GO:0051015	Tubby-like_F-box_protein_5_(AHRD_V1_***-_TLP5_ORYSJ);_contains_Interpro_domain(s)__IPR000007__Tubby,_C-terminal_
Solyc04g071780	2.26963	15.4335	2.76554	5.00E-05	0.000717626	yes	GO:0019825	Cytochrome_P450
Solyc04g071790	0.123341	1.30398	3.4022	0.00205	0.0161508	yes	GO:0019825	Cytochrome_P450
Solyc04g071800	0.168862	2.43993	3.85292	5.00E-05	0.000717626	yes	GO:0019825	Cytochrome_P450
Solyc04g071890	2.29122	5.35344	1.22435	0.00155	0.0129323	yes	GO:0004601	Peroxidase_4_(AHRD_V1_****_B7UCP4_LITCN);_contains_Interpro_domain(s)__IPR002016__Haem_peroxidase,_plant/fungal/bacterial_
Solyc04g072030	14.4673	5.03311	-1.52327	5.00E-05	0.000717626	yes	GO:0005525	Interferon-induced_GTP-binding_protein_Mx_(Fragment)_(AHRD_V1_*---_MX_PERFL);_contains_Interpro_domain(s)__IPR015577__Interferon-induced_Mx_protein_
Solyc04g072780	44.1586	92.7185	1.07016	5.00E-05	0.000717626	yes	GO:0005515	Genomic_DNA_chromosome_5_TAC_clone_K14A3_(AHRD_V1_*---_Q9FGQ9_ARATH);_contains_Interpro_domain(s)__IPR007650__Protein_of_unknown_function_DUF581_
Solyc04g073980	3.37143	1.6033	-1.07232	0.0032	0.0232145	yes	GO:0005488,GO:0003723	Pumilio_family_protein_(AHRD_V1_*-*-_D8U4V9_VOLCA);_contains_Interpro_domain(s)__IPR011989__Armadillo-like_helical_
Solyc04g074080	2.00095	8.43812	2.07624	5.00E-05	0.000717626	yes	GO:0005515	WW_domain_containing_protein_expressed_(AHRD_V1_*-*-_Q2QVE4_ORYSJ);_contains_Interpro_domain(s)__IPR001202__WW/Rsp5/WWP_
Solyc04g074270	14.4451	30.1865	1.06332	5.00E-05	0.000717626	yes	GO:0005515	Phosphatase_1_regulatory_subunit_7_(AHRD_V1_*---_C1C4C3_RANCA);_contains_Interpro_domain(s)__IPR001611__Leucine-rich_repeat_
Solyc04g074410	48.6589	16.3638	-1.57219	5.00E-05	0.000717626	yes	GO:0015020	Os06g0220000_protein_(Fragment)_(AHRD_V1_***-_Q0DDJ2_ORYSJ);_contains_Interpro_domain(s)__IPR006766__Phosphate-induced_protein_1_conserved_region_
Solyc04g074530	0.763866	4.37962	2.51941	1.00E-04	0.00132412	yes	GO:0004024	Alcohol_dehydrogenase_1_(AHRD_V1_****_B6TD57_MAIZE);_contains_Interpro_domain(s)__IPR002085__Alcohol_dehydrogenase_superfamily,_zinc-containing_
Solyc04g074570	577.612	0	#NAME?	0.00115	0.0102219	yes	GO:0005507	Unknown_Protein_(AHRD_V1)
Solyc04g074730	54.5596	115.096	1.07693	0.00035	0.00385537	yes	GO:0008479,GO:0005515	Unknown_Protein_(AHRD_V1)
Solyc04g076340	2.34997	5.30135	1.17372	0.0023	0.0178464	yes	GO:0005030	Unknown_Protein_(AHRD_V1)
Solyc04g077020	80.6723	215.723	1.41904	5.00E-05	0.000717626	yes	GO:0046982,GO:0005200	Tubulin_alpha-3_chain_(AHRD_V1_***-_B6SPX4_MAIZE);_contains_Interpro_domain(s)__IPR002452__Alpha_tubulin_
Solyc04g077640	21.4325	8.54353	-1.3269	5.00E-05	0.000717626	yes	GO:0016754	Serine_carboxypeptidase_1_(AHRD_V1_***-_B6TC80_MAIZE);_contains_Interpro_domain(s)__IPR001563__Peptidase_S10,_serine_carboxypeptidase_
Solyc04g077670	1.09449	3.78802	1.79119	1.00E-04	0.00132412	yes	GO:0016754	Serine_carboxypeptidase_1_(AHRD_V1_***-_B6TC80_MAIZE);_contains_Interpro_domain(s)__IPR001563__Peptidase_S10,_serine_carboxypeptidase_
Solyc04g077740	2.17425	7.137	1.7148	0.00015	0.00189532	yes	GO:0016020	Unknown_Protein_(AHRD_V1)
Solyc04g077810	11.789	51.8034	2.13561	5.00E-05	0.000717626	yes	GO:0005515,GO:0005524	Unknown_Protein_(AHRD_V1)
Solyc04g077870	2.01333	4.92188	1.28963	5.00E-05	0.000717626	yes	GO:0005388	Calcium-transporting_ATPase_1_(AHRD_V1_****_Q7XBH9_CERRI);_contains_Interpro_domain(s)__IPR006408__ATPase,_P-type,_calcium-transporting,_PMCA-type_
Solyc04g078060	19.1169	88.8806	2.21702	5.00E-05	0.000717626	yes	GO:0005669	Small_hydrophobic_protein_(AHRD_V1_*-*-_Q9ZQY8_ARATH)
Solyc04g078090	12.3098	66.8724	2.4416	5.00E-05	0.000717626	yes	GO:0000062,GO:0005488	Acyl-CoA-binding_domain-containing_protein_6_(AHRD_V1_*-*-_B6SHQ7_MAIZE);_contains_Interpro_domain(s)__IPR000582__Acyl-CoA-binding_protein,_ACBP_
Solyc04g078300	1.31236	0	#NAME?	5.00E-05	0.000717626	yes	GO:0003677	MADS-box_transcription_factor_1_(AHRD_V1_*-*-_D1MFS6_HEVBR);_contains_Interpro_domain(s)__IPR002100__Transcription_factor,_MADS-box_
Solyc04g078700	1.19542	3.69602	1.62845	0.00025	0.00292046	yes	GO:0006468	Receptor-like_protein_kinase_(AHRD_V1_***-_Q0WPA7_ARATH);_contains_Interpro_domain(s)__IPR002290__Serine/threonine_protein_kinase_
Solyc04g078750	92.5526	41.339	-1.16277	5.00E-05	0.000717626	yes	GO:0004252	Harpin-induced_protein_(AHRD_V1_***-_B6TDG9_MAIZE);_contains_Interpro_domain(s)__IPR010847__Harpin-induced_1_
Solyc04g078900	11.0909	2.22254	-2.31909	5.00E-05	0.000717626	yes	GO:0019825,GO:0010295	Cytochrome_P450
Solyc04g078920	146.023	296.922	1.02389	5.00E-05	0.000717626	yes	GO:0005515	Peroxisomal_multifunctional_enzyme_type_2_(AHRD_V1_**--_B6TQ98_MAIZE);_contains_Interpro_domain(s)__IPR016083__Sterol-binding-like_
Solyc04g079190	15.298	2.67561	-2.51541	5.00E-05	0.000717626	yes	GO:0008152	Gibberellin_receptor_GID1L2_(AHRD_V1_**--_B6TRC0_MAIZE);_contains_Interpro_domain(s)__IPR013094__Alpha/beta_hydrolase_fold-3_
Solyc04g079660	0.0893284	9.55396	6.74084	0.0021	0.016523	yes	GO:0019825	Cytochrome_P450
Solyc04g079680	0.172963	1.44291	3.06044	0.00025	0.00292046	yes	GO:0019825	Cytochrome_P450
Solyc04g079760	5.23614	1.0651	-2.29751	5.00E-05	0.000717626	yes	GO:0016979	Os07g0656700_protein_(Fragment)_(AHRD_V1_*---_Q0D403_ORYSJ);_contains_Interpro_domain(s)__IPR005134__Uncharacterised_protein_family_UPF0114_
Solyc04g080010	7.39598	2.97137	-1.31561	1.00E-04	0.00132412	yes	GO:0080043	UDP-glucosyltransferase_(AHRD_V1_****_B8QI32_9MAGN);_contains_Interpro_domain(s)__IPR002213__UDP-glucuronosyl/UDP-glucosyltransferase_
Solyc04g080250	27.6805	111.323	2.00781	5.00E-05	0.000717626	yes	GO:0042975,GO:0004170	Deoxyuridine_5&apos-triphosphate_nucleotidohydrolase_(AHRD_V1_***-_C1E7B9_9CHLO);_contains_Interpro_domain(s)__IPR008181__DeoxyUTP_pyrophosphatase_subfamily_1_
Solyc04g080310	28.3325	4.00386	-2.82299	0.00045	0.00475	yes	GO:0003677	Unknown_Protein_(AHRD_V1);_contains_Interpro_domain(s)__IPR017956__AT_hook,_DNA-binding,_conserved_site_
Solyc04g080540	594.38	295.983	-1.00587	5.00E-05	0.000717626	yes	GO:0005515	ST225_(AHRD_V1_***-_B4YYB7_THEHA)
Solyc04g080680	27.4201	13.3845	-1.03467	5.00E-05	0.000717626	yes	GO:0042623,GO:0005515	26S_protease_regulatory_subunit_8_homolog_(AHRD_V1_**--_PRS8_YEAST);_contains_Interpro_domain(s)__IPR003959__ATPase,_AAA-type,_core_
Solyc04g080990	0.147293	1.17607	2.99721	0.00805	0.0485515	yes	GO:0016021	C4-dicarboxylate_transporter/malic_acid_transport_family_protein_(AHRD_V1_***-_D7KUS7_ARALY);_contains_Interpro_domain(s)__IPR004695__C4-dicarboxylate_transporter/malic_acid_transport_protein_
Solyc04g081290	2.62126	16.9012	2.68879	5.00E-05	0.000717626	yes	GO:0016831,GO:0042803	Lysine_decarboxylase-like_protein_(AHRD_V1_**--_B6T4M5_MAIZE);_contains_Interpro_domain(s)__IPR005269__Conserved_hypothetical_protein_CHP00730_
Solyc04g081760	0.422756	4.10834	3.28066	5.00E-05	0.000717626	yes	GO:0008415,GO:0004091	GDSL_esterase/lipase_At3g43570_(AHRD_V1_***-_GDL56_ARATH);_contains_Interpro_domain(s)__IPR001087__Lipase,_GDSL_
Solyc04g005570	0.607514	2.89409	2.25212	0.00145	0.0123096	yes	GO:0042802,GO:0032403	Transmembrane_emp24_domain-containing_protein_10_(AHRD_V1_***-_B6U439_MAIZE);_contains_Interpro_domain(s)__IPR000348__emp24/gp25L/p24_
Solyc04g005860	37.1355	78.1621	1.07367	5.00E-05	0.000717626	yes	GO:0004366,GO:0003841	cDNA_clone_J075153F01_full_insert_sequence_(AHRD_V1_**--_B7F9A7_ORYSJ);_contains_Interpro_domain(s)__IPR009769__Protein_of_unknown_function_DUF1336_
Solyc04g006970	21.972	52.1602	1.24728	5.00E-05	0.000717626	yes	GO:0005515,GO:0008964	Phosphoenolpyruvate_carboxylase_(AHRD_V1_****_A6YM33_RICCO);_contains_Interpro_domain(s)__IPR015813__Pyruvate/Phosphoenolpyruvate_kinase,_catalytic_core_
Solyc04g007210	8.47374	16.9769	1.0025	1.00E-04	0.00132412	yes	GO:0003700	Zinc_finger_protein_CONSTANS-LIKE_16_(AHRD_V1_***-_B6TEI1_MAIZE);_contains_Interpro_domain(s)__IPR010402__CCT_domain_
Solyc04g007340	3.44791	7.42494	1.10666	0.0015	0.0126148	yes	GO:0003677	Unknown_Protein_(AHRD_V1);_contains_Interpro_domain(s)__IPR012438__Protein_of_unknown_function_DUF1639_
Solyc04g007410	1.90796	10.0751	2.4007	5.00E-05	0.000717626	yes	GO:0043621	Os06g0731300_protein_(Fragment)_(AHRD_V1_*-*-_Q0D996_ORYSJ)
Solyc04g007730	10.0953	21.147	1.06677	1.00E-04	0.00132412	yes	GO:0005634	Unknown_Protein_(AHRD_V1)
Solyc04g007770	305.117	152.232	-1.00309	5.00E-05	0.000717626	yes	GO:0009607	Major_latex-like_protein_(AHRD_V1_**--_Q9AXU0_PRUPE);_contains_Interpro_domain(s)__IPR000916__Bet_v_I_allergen_
Solyc04g007960	1.43695	6.01262	2.06498	0.00015	0.00189532	yes	GO:0005509	Calcium_binding_protein_Caleosin_(AHRD_V1_**-*_A8N0P5_COPC7);_contains_Interpro_domain(s)__IPR007736__Caleosin_related_
Solyc04g008060	0.461146	2.03185	2.1395	0.0018	0.014545	yes	GO:0015093	Vacuolar_iron_transporter_Ccc1_(AHRD_V1_**-*_C5GIS5_AJEDR);_contains_Interpro_domain(s)__IPR008217__Protein_of_unknown_function_DUF125,_transmembrane_
Solyc04g008260	1.26174	3.18963	1.33797	0.005	0.0330177	yes	GO:0004722	Acid_phosphatase_(AHRD_V1_****_B9XQU4_9BACT);_contains_Interpro_domain(s)__IPR004843__Metallophosphoesterase_
Solyc04g008730	1.18887	3.23977	1.44629	0.0014	0.0119643	yes	GO:0004557,GO:0008456	Alpha-galactosidase_1_(AHRD_V1_****_Q5ZP79_PEA);_contains_Interpro_domain(s)__IPR013785__Aldolase-type_TIM_barrel_
Solyc04g009050	7.20629	16.3021	1.17773	5.00E-05	0.000717626	yes	GO:0005515,GO:0019199	Os01g0498200_protein_(Fragment)_(AHRD_V1_*-*-_Q0JMJ0_ORYSJ)
Solyc04g009260	0.250477	1.21548	2.27878	0.00085	0.00801563	yes	GO:0005515,GO:0000166	Cc-nbs-lrr,_resistance_protein
Solyc04g009450	2.99269	1.36178	-1.13595	0.00525	0.0344154	yes	GO:0003677,GO:0006355	Ethylene-responsive_transcription_factor_4_(AHRD_V1_*-*-_B6THY5_MAIZE);_contains_Interpro_domain(s)__IPR001471__Pathogenesis-related_transcriptional_factor_and_ERF,_DNA-binding_
Solyc04g009530	1.02715	3.8053	1.88936	0.00075	0.00720506	yes	GO:0004364	Glutathione_S-transferase_(AHRD_V1_****_B3TLW0_ELAGV);_contains_Interpro_domain(s)__IPR004045__Glutathione_S-transferase,_N-terminal_
Solyc04g009790	0.678184	1.48439	1.13012	0.0078	0.0473619	yes	GO:0016020	Multidrug_resistance_protein_mdtK_(AHRD_V1_*-*-_MDTK_ENT38);_contains_Interpro_domain(s)__IPR015521__MATE_family_transporter_related_protein_
Solyc04g009850	1.42709	3.61403	1.34054	0.0047	0.0314648	yes	GO:0009815	1-aminocyclopropane-1-carboxylate_oxidase-like_protein_(AHRD_V1_**-*_Q9LTH8_ARATH);_contains_Interpro_domain(s)__IPR005123__Oxoglutarate_and_iron-dependent_oxygenase_
Solyc04g011390	40.8522	9.7863	-2.06158	7.00E-04	0.00684186	yes	GO:0005634,GO:0003677	Histone_H4_(AHRD_V1_***-_B6T0P4_MAIZE);_contains_Interpro_domain(s)__IPR001951__Histone_H4_
Solyc04g011650	16.7178	34.101	1.02843	5.00E-05	0.000717626	yes	GO:0003691	Telomere_repeat-binding_protein_4_(AHRD_V1_****_TRP4_ARATH);_contains_Interpro_domain(s)__IPR014778__Myb,_DNA-binding_
Solyc04g011900	1.84474	4.14289	1.16722	0.0073	0.0448875	yes	GO:0006915	Os04g0639300_protein_(Fragment)_(AHRD_V1_*-*-_Q0J9P0_ORYSJ)
Solyc04g011910	0	0.757174	Inf	0.00555	0.036066	yes	GO:0006915	Os03g0169900_protein_(Fragment)_(AHRD_V1_***-_Q0DUS0_ORYSJ)
Solyc04g014370	11.265	24.023	1.09257	0.00015	0.00189532	yes	GO:0005515	Tyrosine_phosphatase-like_(AHRD_V1_***-_Q5ZEI6_ORYSJ);_contains_Interpro_domain(s)__IPR007482__Protein-tyrosine_phosphatase-like,_PTPLA_
Solyc04g014820	1.28422	3.45938	1.42962	0.00065	0.00641603	yes	GO:0008266	RNA-binding_protein_(AHRD_V1_**-*_B6TAS3_MAIZE);_contains_Interpro_domain(s)__IPR000504__RNA_recognition_motif,_RNP-1_
Solyc04g015600	0.72686	2.62723	1.85379	5.00E-05	0.000717626	yes	GO:0004675	Receptor_like_kinase,_RLK
Solyc04g015850	6.49623	2.81301	-1.20749	0.00255	0.0194582	yes	GO:0051015	Unknown_Protein_(AHRD_V1)
Solyc04g016330	1.23345	5.34429	2.1153	5.00E-05	0.000717626	yes	GO:0004367,GO:0051287	Glycerol-3-phosphate_dehydrogenase_(AHRD_V1_****_O22216_ARATH);_contains_Interpro_domain(s)__IPR006168__NAD-dependent_glycerol-3-phosphate_dehydrogenase_
Solyc04g017650	5.13976	14.3401	1.48028	5.00E-05	0.000717626	yes	GO:0008152,GO:0005622	Mediator_of_DNA_damage_checkpoint_protein_1_(AHRD_V1_*---_MDC1_RAT);_contains_Interpro_domain(s)__IPR001357__BRCT_
Solyc04g039620	21.5028	10.561	-1.02578	0.00295	0.0217703	yes	NA	NA
Solyc04g025040	29.2731	7.06986	-2.04982	5.00E-05	0.000717626	yes	GO:0005634	Unknown_Protein_(AHRD_V1)
Solyc04g045600	0.230335	1.08056	2.22997	0.0059	0.0379557	yes	GO:0005515,GO:0004674	Serine/threonine_kinase_(AHRD_V1_****_Q32SF8_HORVD);_contains_Interpro_domain(s)__IPR002290__Serine/threonine_protein_kinase_
Solyc04g049360	6.57681	14.6517	1.15561	5.00E-05	0.000717626	yes	GO:0005515,GO:0046820	4-amino-4-deoxychorismate_synthase_component_I_(AHRD_V1_****_D9W9C0_STRHY);_contains_Interpro_domain(s)__IPR005802__Para-aminobenzoate_synthase,_component_I_
Solyc04g049840	1.54952	3.97335	1.35853	0.00015	0.00189532	yes	GO:0003676,GO:0008270,GO:0000166	CCR4-NOT_transcription_complex_subunit_4_(AHRD_V1_*---_Q5BKS6_XENTR);_contains_Interpro_domain(s)__IPR003954__RNA_recognition,_region_1_
Solyc04g050040	4.31222	8.87759	1.04174	5.00E-05	0.000717626	yes	GO:0016020,GO:0005509	Mitochondrial_carrier_C12B10.09_(AHRD_V1_*-*-_B6U3K8_MAIZE);_contains_Interpro_domain(s)__IPR001993__Mitochondrial_substrate_carrier_
Solyc04g050050	0.385664	2.4353	2.65869	5.00E-05	0.000717626	yes	GO:0005516	Calmodulin-binding_protein_(AHRD_V1_**-*_C5HYF8_BRARP);_contains_Interpro_domain(s)__IPR000048__IQ_calmodulin-binding_region_
Solyc04g050490	0.164528	2.00113	3.60441	1.00E-04	0.00132412	yes	GO:0005515	Carboxyl-terminal_proteinase_(AHRD_V1_***-_B6SL47_MAIZE);_contains_Interpro_domain(s)__IPR004314__Protein_of_unknown_function_DUF239,_plant_
Solyc04g050930	5.4781	18.0292	1.71859	0.00045	0.00475	yes	GO:0046422	Violaxanthin_de-epoxidase
Solyc04g050990	3.95232	1.45412	-1.44255	0.00345	0.0246694	yes	GO:0030246	F-box_protein_PP2-B1_(AHRD_V1_***-_PP2B1_ARATH);_contains_Interpro_domain(s)__IPR001810__Cyclin-like_F-box_
Solyc04g051280	4.0771	25.9539	2.67034	5.00E-05	0.000717626	yes	GO:0006915	F16G16.9_protein_(Fragment)_(AHRD_V1_*-*-_Q9SS51_ARATH)
Solyc04g051490	19.1773	9.35275	-1.03594	5.00E-05	0.000717626	yes	GO:0006259	Essential_meiotic_endonuclease_1B_(AHRD_V1_*-*-_C5H8J1_ARATH);_contains_Interpro_domain(s)__IPR006166__DNA_repair_nuclease,_XPF-type/Helicase_
Solyc04g051660	10.9125	4.86528	-1.16538	0.00025	0.00292046	yes	GO:0005488	TPR_repeat_(AHRD_V1_*-*-_Q31KV9_SYNE7);_contains_Interpro_domain(s)__IPR011990__Tetratricopeptide-like_helical_
Solyc04g054690	2.80166	0.419469	-2.73965	5.00E-05	0.000717626	yes	GO:0005576,GO:0055114	Laccase_1a_(AHRD_V1_***-_B9IG56_POPTR);_contains_Interpro_domain(s)__IPR017760__L-ascorbate_oxidase,_plants_
Solyc04g055170	26.9928	1.26611	-4.4141	5.00E-05	0.000717626	yes	GO:0005544,GO:0019834	Annexin_2_(AHRD_V1_***-_A9X4R2_BRAJU);_contains_Interpro_domain(s)__IPR009118__Annexin,_type_plant_
Solyc04g056370	17.7295	8.23076	-1.10705	0.00025	0.00292046	yes	GO:0005515,GO:0003700	Pentatricopeptide_repeat-containing_protein_At4g21190_(AHRD_V1_*-*-_PP332_ARATH)
Solyc04g057980	0.476543	8.3623	4.13322	1.00E-04	0.00132412	yes	GO:0055114	NAD(P)H-quinone_oxidoreductase_subunit_M_(AHRD_V1_*-*-_D8G7H3_9CYAN);_contains_Interpro_domain(s)__IPR018922__NAD(P)H-quinone_oxidoreductase_subunit_M_
Solyc04g064590	0.253539	1.21698	2.26303	0.0038	0.0266728	yes	GO:0006468	Protein_kinase_(AHRD_V1_*-*-_Q40541_TOBAC);_contains_Interpro_domain(s)__IPR015748__Mitogen_activated_protein_kinase_kinase_kinase_3_
Solyc04g064610	1.89076	6.17765	1.70809	0.00025	0.00292046	yes	GO:0016021	RAG1-activating_protein_1_homolog_(AHRD_V1_**--_R1AP1_DROPS);_contains_Interpro_domain(s)__IPR018179__RAG1-activating_protein_1_homologue_
Solyc04g064670	8.01482	25.8622	1.6901	5.00E-05	0.000717626	yes	GO:0019898	Thylakoid_lumenal_19_kDa_protein,_chloroplastic_(AHRD_V1_*-*-_TL19_ARATH);_contains_Interpro_domain(s)__IPR016123__Mog1/PsbP,_alpha/beta/alpha_sandwich_
Solyc04g071520	1.95121	15.6119	3.00021	5.00E-05	0.000717626	yes	GO:0005634	Os11g0166800_protein_(Fragment)_(AHRD_V1_*---_Q0IUD4_ORYSJ);_contains_Interpro_domain(s)__IPR010990__Transcription_elongation_factor,_TFIIS/elongin_A/CRSP70,_N-terminal_
Solyc04g071930	17.1253	50.2264	1.55232	5.00E-05	0.000717626	yes	GO:0005515,GO:0016301	One_helix_protein_2_(AHRD_V1_**--_B9H7V8_POPTR)
Solyc04g072810	5.09921	10.4414	1.03397	0.00045	0.00475	yes	GO:0008526	CRAL/TRIO_domain_containing_protein_expressed_(AHRD_V1_**--_Q75GU9_ORYSJ);_contains_Interpro_domain(s)__IPR001251__Cellular_retinaldehyde-binding/triple_function,_C-terminal_
Solyc04g074840	5.57435	66.9122	3.5854	5.00E-05	0.000717626	yes	GO:0015299,GO:0015559	Multidrug_resistance_protein_mdtK_(AHRD_V1_***-_MDTK_ENTS8);_contains_Interpro_domain(s)__IPR002528__Multi_antimicrobial_extrusion_protein_MatE_
Solyc04g076040	7.60547	3.11851	-1.28618	0.0011	0.00986538	yes	GO:0005515,GO:0016538	Cyclin_d2_(AHRD_V1_****_Q6T2Z7_SOYBN);_contains_Interpro_domain(s)__IPR015451__Cyclin_D_
Solyc04g076300	0.606513	1.60504	1.404	0.00245	0.0188151	yes	GO:0005216	Transporter_small_conductance_mechanosensitive_ion_channel_(MscS)_family_(AHRD_V1_*-**_A7ZLG1_ECO24);_contains_Interpro_domain(s)__IPR006685__Mechanosensitive_ion_channel_MscS_
Solyc04g076450	9.58571	23.7163	1.30692	0.00205	0.0161508	yes	NA	NA
Solyc04g076960	6.3215	15.0472	1.25115	5.00E-05	0.000717626	yes	GO:0008506	Sucrose_transporter_(AHRD_V1_****_Q9FVJ6_SOLLC);_contains_Interpro_domain(s)__IPR005989__Sucrose/H+_symporter,_plant_
Solyc04g077270	1.31126	0.283752	-2.20825	2.00E-04	0.00242471	yes	GO:0019199,GO:0004674	Serine/threonine_kinase_receptor_(AHRD_V1_****_Q7DMS5_BRANA);_contains_Interpro_domain(s)__IPR002290__Serine/threonine_protein_kinase_
Solyc04g077860	7.36125	33.1006	2.16883	5.00E-05	0.000717626	yes	GO:0016787	Hydrolase_alpha/beta_fold_family_protein_expressed_(AHRD_V1_****_Q10J20_ORYSJ);_contains_Interpro_domain(s)__IPR000073__Alpha/beta_hydrolase_fold-1_
Solyc04g078120	7.0258	3.05632	-1.20086	0.00085	0.00801563	yes	GO:0005515,GO:0019702	Arginine_N-methyltransferase_2_(AHRD_V1_****_B6UHM3_MAIZE);_contains_Interpro_domain(s)__IPR002110__Ankyrin_
Solyc04g078420	68.0605	136.135	1.00014	1.00E-04	0.00132412	yes	GO:0003677,GO:0045449	MYB_transcription_factor_(AHRD_V1_*-*-_A3F8D7_CAPAN);_contains_Interpro_domain(s)__IPR015495__Myb_transcription_factor_
Solyc04g078460	53.4893	364.591	2.76896	5.00E-05	0.000717626	yes	GO:0003948	N(4)-(Beta-N-acetylglucosaminyl)-L-asparaginase_(AHRD_V1_****_ASPG_ELIMR);_contains_Interpro_domain(s)__IPR000246__Peptidase_T2,_asparaginase_2_
Solyc04g078630	0.903068	2.32464	1.3641	0.004	0.0277619	yes	GO:0019789	SPRY_domain-containing_protein_(AHRD_V1_*-*-_B6JYC6_SCHJY)
Solyc04g079060	5.93769	18.0837	1.60671	5.00E-05	0.000717626	yes	GO:0016754	Serine_carboxypeptidase_1_(AHRD_V1_***-_B6TC80_MAIZE);_contains_Interpro_domain(s)__IPR001563__Peptidase_S10,_serine_carboxypeptidase_
Solyc04g079110	1.48555	4.65393	1.64746	0.00185	0.0148821	yes	GO:0008290,GO:0005509	Unknown_Protein_(AHRD_V1)
Solyc04g079140	5.93749	15.228	1.3588	5.00E-05	0.000717626	yes	GO:0006355	Os11g0614900_protein_(Fragment)_(AHRD_V1_*-*-_Q0IRN0_ORYSJ);_contains_Interpro_domain(s)__IPR008547__Protein_of_unknown_function_DUF829,_transmembrane_53_
Solyc04g079480	1.48573	0.127856	-3.53859	0.00225	0.0175418	yes	GO:0043027,GO:0004867	Serpin_(Serine_protease_inhibitor)_(AHRD_V1_**-*_Q53P13_ORYSJ);_contains_Interpro_domain(s)__IPR015554__Protease_inhibitor_I4,_serpin,_plant_
Solyc04g080790	1.86518	7.57509	2.02194	5.00E-05	0.000717626	yes	GO:0003677	BEL1-like_homeodomain_protein_3_(AHRD_V1_*---_BLH3_ARATH);_contains_Interpro_domain(s)__IPR006563__POX_
Solyc04g081070	38.455	18.5247	-1.05372	5.00E-05	0.000717626	yes	GO:0005515	Heat_shock_protein_DnaJ_domain_protein_(AHRD_V1_*---_B2J6V8_NOSP7);_contains_Interpro_domain(s)__IPR001623__Heat_shock_protein_DnaJ,_N-terminal_
Solyc04g081490	9.65043	48.6584	2.33402	5.00E-05	0.000717626	yes	GO:0005200	Tubulin_beta-1_chain_(AHRD_V1_***-_D7KT68_ARALY);_contains_Interpro_domain(s)__IPR002453__Beta_tubulin_
Solyc04g081850	13.0217	5.22937	-1.3162	2.00E-04	0.00242471	yes	GO:0005515	UPF0436_protein_C9orf6_homolog_(AHRD_V1_***-_CI006_XENLA);_contains_Interpro_domain(s)__IPR011053__Single_hybrid_motif_
Solyc04g081930	65.2155	32.4735	-1.00595	5.00E-05	0.000717626	yes	GO:0004656	Prolyl_4-hydroxylase_alpha-2_subunit_(AHRD_V1_***-_B6TYA6_MAIZE);_contains_Interpro_domain(s)__IPR006620__Prolyl_4-hydroxylase,_alpha_subunit_
Solyc04g082010	119.941	345.246	1.5253	5.00E-05	0.000717626	yes	GO:0009055	Plastocyanin_(AHRD_V1_***-_Q0W9E5_SOLCO);_contains_Interpro_domain(s)__IPR000923__Blue_(type_1)_copper_domain_
Solyc04g082630	2.16351	33.461	3.95103	5.00E-05	0.000717626	yes	GO:0004365	Glyceraldehyde-3-phosphate_dehydrogenase_B_(AHRD_V1_****_B4F8L7_MAIZE);_contains_Interpro_domain(s)__IPR000173__Glyceraldehyde_3-phosphate_dehydrogenase_
Solyc04g082860	0.317347	1.81989	2.51972	0.00155	0.0129323	yes	GO:0080002	UDP-glucose_glucosyltransferase_(AHRD_V1_****_B6EWY0_LYCBA);_contains_Interpro_domain(s)__IPR002213__UDP-glucuronosyl/UDP-glucosyltransferase_
Solyc04g082880	111.215	37.0869	-1.58437	5.00E-05	0.000717626	yes	GO:0005515	Diphosphate--fructose-6-phosphate_1-phosphotransferase_(AHRD_V1_***-_C8PT93_9SPIO);_contains_Interpro_domain(s)__IPR011183__Pyrophosphate-dependent_phosphofructokinase_PfpB_
Solyc05g005070	0.181217	1.263	2.80107	0.00045	0.00475	yes	GO:0004672,GO:0005515	RLK,_Receptor_like_protein,_putative_resistance_protein_with_an_antifungal_domain
Solyc05g005170	5.52297	19.2755	1.80325	5.00E-05	0.000717626	yes	GO:0005975	Polygalacturonase_2_(AHRD_V1_***-_A8D0T9_ONCHC);_contains_Interpro_domain(s)__IPR012334__Pectin_lyase_fold_
Solyc05g005180	2.52123	8.27692	1.71497	5.00E-05	0.000717626	yes	GO:0008152,GO:0009234	Naphthoate_synthase_(AHRD_V1_***-_A8I2W2_CHLRE);_contains_Interpro_domain(s)__IPR010198__Naphthoate_synthase_
Solyc05g005330	0.643445	2.09652	1.70411	5.00E-05	0.000717626	yes	GO:0006952,GO:0006915	Cc-nbs-lrr,_resistance_protein_with_an_R1_specific_domain
Solyc05g005460	40.9228	13.2555	-1.62631	5.00E-05	0.000717626	yes	GO:0004791	Nucleoredoxin_2_(AHRD_V1_*---_A8I9J4_CHLRE);_contains_Interpro_domain(s)__IPR000866__Alkyl_hydroperoxide_reductase/_Thiol_specific_antioxidant/_Mal_allergen_
Solyc05g005480	84.8129	197.113	1.21667	5.00E-05	0.000717626	yes	GO:0004024	Oxidoreductase_zinc-binding_dehydrogenase_(AHRD_V1_****_C2RQQ3_BACCE);_contains_Interpro_domain(s)__IPR002085__Alcohol_dehydrogenase_superfamily,_zinc-containing_
Solyc05g005520	2.56018	11.7861	2.20277	0.00095	0.00878334	yes	GO:0043666	Peptidyl-prolyl_cis-trans_isomerase_(Fragment)_(AHRD_V1_***-_A9Y0F6_9MYRT);_contains_Interpro_domain(s)__IPR007062__Protein_phosphatase_inhibitor_2_(IPP-2)_
Solyc05g005560	6.71384	15.0964	1.169	5.00E-05	0.000717626	yes	GO:0004650	BURP_domain-containing_protein_(Fragment)_(AHRD_V1_*---_C1PI44_ARATH);_contains_Interpro_domain(s)__IPR004873__BURP_
Solyc05g005680	6.96	1.60639	-2.11526	1.00E-04	0.00132412	yes	GO:0016798,GO:0016762	Xyloglucan_endotransglucosylase/hydrolase_2_(AHRD_V1_****_D5HP44_9ROSA);_contains_Interpro_domain(s)__IPR016455__Xyloglucan_endotransglucosylase/hydrolase_
Solyc05g005740	0.664943	2.28133	1.77858	1.00E-04	0.00132412	yes	GO:0009674	Potassium_transporter_(AHRD_V1_****_D2JYH2_GOSHI);_contains_Interpro_domain(s)__IPR018519__Potassium_uptake_protein,_kup__IPR003855__K+_potassium_transporter_
Solyc05g005860	3.46588	8.93114	1.36562	5.00E-05	0.000717626	yes	GO:0016020	Nodulin-like_protein_(AHRD_V1_***-_Q9FL09_ARATH);_contains_Interpro_domain(s)__IPR000620__Protein_of_unknown_function_DUF6,_transmembrane_
Solyc05g006130	16.8878	7.66026	-1.14051	5.00E-05	0.000717626	yes	GO:0004004	ATP-dependent_RNA_helicase_(AHRD_V1_*-**_D3BPQ9_POLPA);_contains_Interpro_domain(s)__IPR001650__DNA/RNA_helicase,_C-terminal_
Solyc05g006740	0.698538	4.43821	2.66757	5.00E-04	0.00519531	yes	GO:0004364	Glutathione_S-transferase_(AHRD_V1_****_A3FF38_9CARY);_contains_Interpro_domain(s)__IPR004046__Glutathione_S-transferase,_C-terminal_
Solyc05g007770	24.2848	55.1042	1.18211	5.00E-05	0.000717626	yes	GO:0003700	NAC_domain_transcription_factor_(AHRD_V1_****_Q5DM36_WHEAT);_contains_Interpro_domain(s)__IPR003441__No_apical_meristem_(NAM)_protein_
Solyc05g007780	0.418151	3.67771	3.13671	0.00615	0.0391989	yes	GO:0019898	Oxygen_evolving_enhancer_protein_3_(AHRD_V1_***-_B6SZC8_MAIZE);_contains_Interpro_domain(s)__IPR008797__Photosystem_II_oxygen_evolving_complex_protein_PsbQ_
Solyc05g008090	1.22404	2.85915	1.22393	0.0011	0.00986538	yes	GO:0015250	Os02g0200800_protein_(Fragment)_(AHRD_V1_*-*-_Q0E303_ORYSJ);_contains_Interpro_domain(s)__IPR009675__Targeting_for_Xklp2_
Solyc05g008380	103.13	31.0528	-1.73166	5.00E-05	0.000717626	yes	GO:0004751	Unknown_Protein_(AHRD_V1)
Solyc05g008400	7.10666	14.65	1.04365	0.00065	0.00641603	yes	GO:0016564	Repressor_of_RNA_polymerase_III_transcription_MAF1_(AHRD_V1_****_B6TPC2_MAIZE);_contains_Interpro_domain(s)__IPR017152__RNA_polymerase_III_transcriptional_repressor,_MAF1_
Solyc05g008480	1.96999	0.307193	-2.68097	0.00505	0.0332988	yes	GO:0042393	Histone_chaperone_asf1_(AHRD_V1_****_B0XH11_CULQU);_contains_Interpro_domain(s)__IPR006818__Histone_chaperone,__ASF1-like_
Solyc05g008540	1.38395	0.302654	-2.19305	0.0031	0.0226446	yes	GO:0003688,GO:0000166	Origin_recognition_complex_4_subunit_(AHRD_V1_****_Q6EWX1_ARATH);_contains_Interpro_domain(s)__IPR016527__Origin_recognition_complex,_subunit_4_
Solyc05g008940	0.672787	1.56194	1.21512	0.0062	0.0394476	yes	GO:0006468	Receptor-like_kinase_(AHRD_V1_*-*-_A7VM25_MARPO);_contains_Interpro_domain(s)__IPR002290__Serine/threonine_protein_kinase_
Solyc05g009200	16.9732	7.7952	-1.1226	0.00235	0.0181637	yes	GO:0004817	Unknown_Protein_(AHRD_V1)
Solyc05g009300	12.0612	39.0245	1.694	5.00E-05	0.000717626	yes	GO:0009922	80C09_19_related_(AHRD_V1_*-*-_Q2HS36_MEDTR)
Solyc05g009310	0	0.568388	Inf	5.00E-05	0.000717626	yes	GO:0003700	Zinc_finger_protein_CONSTANS-LIKE_16_(AHRD_V1_**--_B6TEI1_MAIZE);_contains_Interpro_domain(s)__IPR010402__CCT_domain_
Solyc05g009720	0.897861	9.80613	3.44912	5.00E-05	0.000717626	yes	GO:0003700	Myb_family_transcription_factor-like_(AHRD_V1_**-*_Q6Z869_ORYSJ);_contains_Interpro_domain(s)__IPR006447__Myb-like_DNA-binding_region,_SHAQKYF_class_
Solyc05g010340	0.536462	1.61038	1.58586	0.00185	0.0148821	yes	GO:0016301	Uridine_kinase_(AHRD_V1_*-**_C3SA58_BRADI);_contains_Interpro_domain(s)__IPR000764__Uridine_kinase_
Solyc05g011890	50.0156	13.1891	-1.92304	5.00E-05	0.000717626	yes	GO:0080118	Sulfotransferase_family_protein_(AHRD_V1_****_D7LQL2_ARALY);_contains_Interpro_domain(s)__IPR000863__Sulfotransferase_
Solyc05g012600	6.29846	21.4813	1.77001	5.00E-05	0.000717626	yes	GO:0008134	Unknown_Protein_(AHRD_V1)
Solyc05g013280	0.501587	1.65191	1.71956	0.00025	0.00292046	yes	GO:0006952,GO:0006915	Cc-nbs-lrr,_resistance_protein_with_an_R1_specific_domain
Solyc05g013380	11.8496	29.7616	1.32861	5.00E-05	0.000717626	yes	GO:0004021	Alanine_aminotransferase_2_(AHRD_V1_****_A8IKE5_SOYBN);_contains_Interpro_domain(s)__IPR004839__Aminotransferase,_class_I_and_II_
Solyc05g013450	0.953121	0.16718	-2.51126	0.00305	0.0223521	yes	GO:0005215	Mate_efflux_family_protein_(AHRD_V1_**--_D7LR70_ARALY);_contains_Interpro_domain(s)__IPR002528__Multi_antimicrobial_extrusion_protein_MatE_
Solyc05g014250	1.20493	4.63945	1.94501	0.00055	0.00562692	yes	GO:0008270	Ring_finger_protein_141_(AHRD_V1_*-*-_Q28I63_XENTR);_contains_Interpro_domain(s)__IPR018957__Zinc_finger,_C3HC4_RING-type_
Solyc05g014360	28.5485	4.97081	-2.52186	5.00E-05	0.000717626	yes	GO:0008266,GO:0019901	Unknown_Protein_(AHRD_V1)
Solyc05g014380	33.9818	6.18811	-2.45719	5.00E-05	0.000717626	yes	NA	NA
Solyc05g014510	0.381224	1.11583	1.54941	0.0018	0.014545	yes	GO:0008381	Ankyrin_repeat_domain-containing_protein_44_(AHRD_V1_*---_A8N4H2_COPC7);_contains_Interpro_domain(s)__IPR002110__Ankyrin_
Solyc05g014540	2.07135	0.454623	-2.18783	1.00E-04	0.00132412	yes	GO:0046982	DNA_polymerase_alpha_subunit_B_family_(AHRD_V1_***-_D7KVM0_ARALY);_contains_Interpro_domain(s)__IPR016722__DNA_polymerase_alpha,_subunit_B_
Solyc05g015060	36.5519	8.94521	-2.03076	5.00E-05	0.000717626	yes	GO:0016887	26S_protease_regulatory_subunit_6B_homolog_(AHRD_V1_*---_PRS6B_YEAST);_contains_Interpro_domain(s)__IPR003959__ATPase,_AAA-type,_core_
Solyc05g015350	20.4964	1.64892	-3.63578	5.00E-05	0.000717626	yes	GO:0019825	Cytochrome_P450
Solyc05g015360	75.1861	37.3531	-1.00924	0.00315	0.0229352	yes	NA	NA
Solyc05g015680	10.4676	4.77575	-1.13214	0.0049	0.0324887	yes	GO:0008270	Serine/threonine-protein_phosphatase_7_long_form_homolog_(AHRD_V1_**--_PPP7L_ARATH);_contains_Interpro_domain(s)__IPR019557__Aminotransferase-like,_plant_mobile_domain_
Solyc05g015840	0.360097	1.35744	1.91443	0.00205	0.0161508	yes	GO:0005634	Squamosa_promoter-binding_protein_(AHRD_V1_***-_B8Y9B2_PONTR);_contains_Interpro_domain(s)__IPR004333__Transcription_factor,_SBP-box_
Solyc05g018510	0.607144	1.65026	1.44258	2.00E-04	0.00242471	yes	GO:0042626	ABC_transporter_G_family_member_32_(AHRD_V1_***-_AB32G_ARATH);_contains_Interpro_domain(s)__IPR013525__ABC-2_type_transporter_
Solyc05g023900	2.3548	0.876176	-1.42631	0.001	0.00915604	yes	GO:0004519	Pentatricopeptide_repeat-containing_protein_(AHRD_V1_***-_D7M582_ARALY);_contains_Interpro_domain(s)__IPR002885__Pentatricopeptide_repeat_
Solyc05g025870	0.426545	5.94414	3.8007	0.0013	0.0112435	yes	GO:0008270	Unknown_Protein_(AHRD_V1)
Solyc05g026240	0.280328	2.35036	3.06769	4.00E-04	0.00429032	yes	GO:0005199	LRR_receptor-like_serine/threonine-protein_kinase,_RLP
Solyc05g032680	1.72402	8.20295	2.25037	0.00155	0.0129323	yes	NA	NA
Solyc05g041430	0.742603	8.56267	3.5274	5.00E-05	0.000717626	yes	GO:0019903	Unknown_Protein_(AHRD_V1)
Solyc05g041540	10.5706	2.89216	-1.86984	5.00E-05	0.000717626	yes	GO:0042802	Serine_carboxypeptidase_(AHRD_V1_***-_Q9XH61_9ASTR);_contains_Interpro_domain(s)__IPR001563__Peptidase_S10,_serine_carboxypeptidase_
Solyc05g043330	0.437376	6.55972	3.90669	5.00E-05	0.000717626	yes	GO:0004091	GDSL_esterase/lipase_At2g04570_(AHRD_V1_***-_GDL34_ARATH);_contains_Interpro_domain(s)__IPR001087__Lipase,_GDSL_
Solyc05g043370	0.564857	18.3902	5.02491	5.00E-05	0.000717626	yes	GO:0048046,GO:0055114	Unknown_Protein_(AHRD_V1)
Solyc05g044630	6.13848	19.2122	1.64607	5.00E-05	0.000717626	yes	GO:0005198	Fe/S_biogenesis_protein_nfuA_(AHRD_V1_*---_NFUA_ACIAD);_contains_Interpro_domain(s)__IPR001075__NIF_system_FeS_cluster_assembly,_NifU,_C-terminal_
Solyc05g049990	1.45217	3.86402	1.41189	0.00795	0.0480452	yes	GO:0005975	Heavy_metal-associated_domain_containing_protein_expressed_(AHRD_V1_*-*-_Q8LN41_ORYSJ)
Solyc05g050110	0.389016	1.47376	1.9216	0.00445	0.0302651	yes	GO:0042284	cDNA_clone_J013073A18_full_insert_sequence_(AHRD_V1_*-*-_B7EPF9_ORYSJ);_contains_Interpro_domain(s)__IPR018790__Protein_of_unknown_function_DUF2358_
Solyc05g050380	0.861592	2.50207	1.53805	0.00035	0.00385537	yes	GO:0030551	Cyclic_nucleotide-gated_ion_channel_1_(AHRD_V1_****_B6U0R1_MAIZE);_contains_Interpro_domain(s)__IPR000595__Cyclic_nucleotide-binding_
Solyc05g050500	20.6387	48.381	1.22909	5.00E-05	0.000717626	yes	GO:0045261	ATP_synthase_F1_delta_subunit_(AHRD_V1_***-_B4B4T7_9CHRO);_contains_Interpro_domain(s)__IPR000711__ATPase,_F1_complex,_OSCP/delta_subunit_
Solyc05g050770	0.106942	1.96173	4.19723	0.00485	0.0322525	yes	GO:0016754	Serine_carboxypeptidase_1_(AHRD_V1_***-_B6TC80_MAIZE);_contains_Interpro_domain(s)__IPR001563__Peptidase_S10,_serine_carboxypeptidase_
Solyc05g050810	1.40021	3.78025	1.43284	0.0076	0.0463512	yes	GO:0051087	Chaperone_dnaJ_3_(AHRD_V1_****_A8NGQ1_COPC7);_contains_Interpro_domain(s)__IPR003095__Heat_shock_protein_DnaJ_
Solyc05g050820	1.08825	4.26051	1.96901	0.00055	0.00562692	yes	GO:0006457	DNAJ_chaperone_(AHRD_V1_***-_B0W7V8_CULQU);_contains_Interpro_domain(s)__IPR003095__Heat_shock_protein_DnaJ_
Solyc05g050840	9.40165	2.80616	-1.74432	5.00E-05	0.000717626	yes	GO:0005125,GO:0005138	Unknown_Protein_(AHRD_V1)
Solyc05g050950	3.94745	0.852535	-2.21109	6.00E-04	0.00603868	yes	NA	NA
Solyc05g051240	62.513	26.6879	-1.22797	5.00E-05	0.000717626	yes	GO:0008233	Aspartic_proteinase_nepenthesin_I_(AHRD_V1_***-_A9ZMF9_NEPAL);_contains_Interpro_domain(s)__IPR001461__Peptidase_A1_
Solyc05g051400	23.3018	9.439	-1.30374	5.00E-05	0.000717626	yes	GO:0015367	Mitochondrial_2-oxoglutarate/malate_carrier_protein_(AHRD_V1_****_B6TRY7_MAIZE);_contains_Interpro_domain(s)__IPR001993__Mitochondrial_substrate_carrier_
Solyc05g051850	15.5847	86.8318	2.47809	5.00E-05	0.000717626	yes	GO:0042802	Inositol-3-phosphate_synthase_(AHRD_V1_***-_C4PW06_ARATH);_contains_Interpro_domain(s)__IPR002587__Myo-inositol-1-phosphate_synthase_
Solyc05g051870	0.576323	0	#NAME?	5.00E-05	0.000717626	yes	GO:0042802	Pollen_allergen_Phl_p_11_(AHRD_V1_***-_B6T2Z8_MAIZE);_contains_Interpro_domain(s)__IPR006041__Pollen_Ole_e_1_allergen_and_extensin_
Solyc05g052240	23.085	228.335	3.30612	5.00E-05	0.000717626	yes	GO:0042398,GO:0009813	Chalcone--flavonone_isomerase_(AHRD_V1_***-_B4G1R6_MAIZE);_contains_Interpro_domain(s)__IPR003466__Chalcone_isomerase,_subgroup_
Solyc05g052600	43.5094	124.629	1.51824	5.00E-05	0.000717626	yes	GO:0042132	Fructose-1_6-bisphosphatase_class_1_(AHRD_V1_****_B9M1N3_GEOSF);_contains_Interpro_domain(s)__IPR000146__Fructose-1,6-bisphosphatase__IPR000719__Protein_kinase,_core_
Solyc05g052610	9.90618	30.4222	1.61872	5.00E-05	0.000717626	yes	GO:0003700	MYB_transcription_factor_(AHRD_V1_**-*_Q9FIL9_ARATH);_contains_Interpro_domain(s)__IPR006447__Myb-like_DNA-binding_region,_SHAQKYF_class_
Solyc05g053080	43.9184	283.798	2.69197	5.00E-05	0.000717626	yes	GO:0004867	Unknown_Protein_(AHRD_V1)
Solyc05g053100	1.56979	9.2195	2.55412	5.00E-05	0.000717626	yes	GO:0003916	Dihydrolipoyl_dehydrogenase_(AHRD_V1_***-_B9RZN2_RICCO);_contains_Interpro_domain(s)__IPR006258__Dihydrolipoamide_dehydrogenase_
Solyc05g053550	92.5493	510.561	2.46379	5.00E-05	0.000717626	yes	GO:0008415,GO:0008152,GO:0009058	Chalcone_synthase_(AHRD_V1_***-_C5IWS6_NICAL);_contains_Interpro_domain(s)__IPR011141__Polyketide_synthase,_type_III_
Solyc05g053620	72.5997	20.0045	-1.85964	5.00E-05	0.000717626	yes	GO:0030246	F-box_protein_PP2-B1_(AHRD_V1_**--_PP2B1_ARATH)
Solyc05g053860	0.530073	31.7699	5.90533	5.00E-05	0.000717626	yes	GO:0005351,GO:0015226	Solute_carrier_family_22_member_5_(Predicted)_(AHRD_V1_***-_B3RF59_SORAR);_contains_Interpro_domain(s)__IPR016196__Major_facilitator_superfamily,_general_substrate_transporter_
Solyc05g054610	4.89381	0	#NAME?	5.00E-05	0.000717626	yes	GO:0005634,GO:0003677	Histone_H4_(AHRD_V1_***-_B6T0P4_MAIZE);_contains_Interpro_domain(s)__IPR001951__Histone_H4_
Solyc05g055330	0.192356	2.518	3.71043	5.00E-05	0.000717626	yes	GO:0042626	ATP-binding_cassette_transporter_(AHRD_V1_***-_D8RL77_SELML);_contains_Interpro_domain(s)__IPR013525__ABC-2_type_transporter_
Solyc05g055850	12.1334	36.571	1.59172	5.00E-05	0.000717626	yes	GO:0015020	Homology_to_unknown_gene_(Fragment)_(AHRD_V1_*-*-_Q011I1_OSTTA)
Solyc05g055940	20.886	45.5504	1.12492	5.00E-05	0.000717626	yes	GO:0003700	Myb_family_transcription_factor_(AHRD_V1_**-*_D7M706_ARALY);_contains_Interpro_domain(s)__IPR006447__Myb-like_DNA-binding_region,_SHAQKYF_class_
Solyc05g056200	5.53527	13.766	1.31438	5.00E-05	0.000717626	yes	GO:0006468	Receptor-like_kinase_(AHRD_V1_***-_A7VM30_MARPO);_contains_Interpro_domain(s)__IPR002290__Serine/threonine_protein_kinase_
Solyc05g056480	9.48301	34.0531	1.84437	5.00E-05	0.000717626	yes	GO:0003826	Pyruvate_dehydrogenase_E1_component_alpha_subunit_(AHRD_V1_****_D6YUM5_WADCW);_contains_Interpro_domain(s)__IPR001017__Dehydrogenase,_E1_component_
Solyc05g005150	6.36751	1.51092	-2.0753	5.00E-05	0.000717626	yes	GO:0005515	F-box/Kelch_repeat-containing_F-box_family_protein_(AHRD_V1_***-_C4PVT9_ARATH);_contains_Interpro_domain(s)__IPR015915__Kelch-type_beta_propeller_
Solyc05g005160	5.87063	35.2081	2.58432	5.00E-05	0.000717626	yes	GO:0003878	ATP-citrate_lyase_A-2_(AHRD_V1_****_D7KWP3_ARALY);_contains_Interpro_domain(s)__IPR016102__Succinyl-CoA_synthetase-like_
Solyc05g005280	0.594449	9.04484	3.92747	5.00E-05	0.000717626	yes	GO:0003950	Poly_polymerase_catalytic_domain_containing_protein_expressed_(AHRD_V1_**--_Q84T80_ORYSJ);_contains_Interpro_domain(s)__IPR012317__Poly(ADP-ribose)_polymerase,_catalytic_region_
Solyc05g005290	55.7102	18.5741	-1.58465	5.00E-05	0.000717626	yes	GO:0003950	Poly_polymerase_catalytic_domain_containing_protein_expressed_(AHRD_V1_**--_Q84T80_ORYSJ);_contains_Interpro_domain(s)__IPR012317__Poly(ADP-ribose)_polymerase,_catalytic_region_
Solyc05g005700	12.481	165.634	3.7302	5.00E-05	0.000717626	yes	GO:0004029	Aldehyde_dehydrogenase_1_(AHRD_V1_****_Q84V96_LOTCO);_contains_Interpro_domain(s)__IPR015590__Aldehyde_dehydrogenase_
Solyc05g005790	4.7201	11.1894	1.24525	1.00E-04	0.00132412	yes	GO:0008270	RING_finger_protein_(AHRD_V1_***-_C6EUD3_SOYBN);_contains_Interpro_domain(s)__IPR018957__Zinc_finger,_C3HC4_RING-type_
Solyc05g005910	6.35968	33.5558	2.39954	5.00E-05	0.000717626	yes	GO:0080054,GO:0042936	Peptide_transporter_(AHRD_V1_**-*_A6YJX4_9MAGN);_contains_Interpro_domain(s)__IPR000109__TGF-beta_receptor,_type_I/II_extracellular_region_
Solyc05g006440	14.6284	43.6725	1.57795	5.00E-05	0.000717626	yes	GO:0005522,GO:0051015	Homology_to_unknown_gene_(AHRD_V1_*---_Q00X05_OSTTA)
Solyc05g006490	18.77	44.9084	1.25855	5.00E-05	0.000717626	yes	GO:0000166,GO:0051015	F3I6.9_protein_(AHRD_V1_*-*-_O48683_ARATH)
Solyc05g006510	0.727293	2.42908	1.7398	0.00665	0.0416902	yes	GO:0016758	Glycosyltransferase_family_GT8_protein_(AHRD_V1_***-_D0ECQ6_POPDE);_contains_Interpro_domain(s)__IPR002495__Glycosyl_transferase,_family_8_
Solyc05g006620	3.156	7.87046	1.31835	5.00E-05	0.000717626	yes	GO:0006952,GO:0005515,GO:0031224,GO:0017111,GO:0006915	Tir-nbs-lrr,_resistance_protein
Solyc05g007010	1.08201	0.305237	-1.82572	0.00645	0.0407064	yes	GO:0042936	Glyoxal_oxidase_(AHRD_V1_***-_B6TJK4_MAIZE);_contains_Interpro_domain(s)__IPR009880__Glyoxal_oxidase,_N-terminal_
Solyc05g007090	1.02163	4.28573	2.06866	1.00E-04	0.00132412	yes	GO:0006457,GO:0008270	Zinc_knuckle_(CCHC-type)_family_protein_(AHRD_V1_***-_D7LZZ1_ARALY);_contains_Interpro_domain(s)__IPR001878__Zinc_finger,_CCHC-type_
Solyc05g007160	11.6935	2.25459	-2.37477	5.00E-05	0.000717626	yes	GO:0003700	Transcription_factor_C-MYB_(AHRD_V1_*-**_Q766Z9_ORYLA);_contains_Interpro_domain(s)__IPR015495__Myb_transcription_factor_
Solyc05g007270	6.61897	3.27185	-1.0165	0.0014	0.0119643	yes	GO:0005515,GO:0004750	Uncharacterized_plant-specific_domain_TIGR01589_family_protein_(AHRD_V1_***-_Q60CZ4_SOLDE);_contains_Interpro_domain(s)__IPR006476__Conserved_hypothetical_protein_CHP01589,_plant_
Solyc05g007880	1.25129	3.12072	1.31847	0.00255	0.0194582	yes	GO:0005515,GO:0003700	Dof_zinc_finger_protein_(AHRD_V1_***-_C4B6D7_IPOBA);_contains_Interpro_domain(s)__IPR003851__Zinc_finger,_Dof-type_
Solyc05g008140	2.03017	5.0541	1.31586	0.00285	0.0211804	yes	GO:0031072	Unknown_Protein_(AHRD_V1);_contains_Interpro_domain(s)__IPR006311__Twin-arginine_translocation_pathway_signal_
Solyc05g008290	25.2758	53.432	1.07995	5.00E-05	0.000717626	yes	GO:0055114	Bilirubin_oxidase_(AHRD_V1_***-_C6PN69_9CLOT);_contains_Interpro_domain(s)__IPR008972__Cupredoxin_
Solyc05g008300	4.70778	1.02473	-2.19981	0.00075	0.00720506	yes	GO:0055114	Unknown_Protein_(AHRD_V1)
Solyc05g008390	34.3278	68.7823	1.00266	5.00E-05	0.000717626	yes	GO:0005515	RING_zinc_finger-containing_protein_(AHRD_V1_*---_Q54MR8_DICDI);_contains_Interpro_domain(s)__IPR011016__Zinc_finger,_RING-CH-type_
Solyc05g009080	2.13373	7.90523	1.88943	5.00E-05	0.000717626	yes	GO:0005515	Cyclase/dehydrase-like_protein_(AHRD_V1_*-*-_A0ZDS6_NODSP);_contains_Interpro_domain(s)__IPR005031__Streptomyces_cyclase/dehydrase_
Solyc05g009320	0	0.748657	Inf	5.00E-05	0.000717626	yes	GO:0003700	LOB_domain_protein_42_(AHRD_V1_***-_D7KWD0_ARALY);_contains_Interpro_domain(s)__IPR004883__Lateral_organ_boundaries,_LOB_
Solyc05g009390	13.6592	6.32905	-1.10981	2.00E-04	0.00242471	yes	GO:0004622	Lipase-like_protein_(AHRD_V1_**--_Q9LF16_ARATH);_contains_Interpro_domain(s)__IPR000073__Alpha/beta_hydrolase_fold-1_
Solyc05g009470	18.111	8.28393	-1.12848	5.00E-05	0.000717626	yes	GO:0004558	Alpha-glucosidase_(AHRD_V1_****_Q9LEC9_SOLTU);_contains_Interpro_domain(s)__IPR000322__Glycoside_hydrolase,_family_31_
Solyc05g009570	0.804873	10.261	3.67227	1.00E-04	0.00132412	yes	GO:0009536	Ribosomal_protein_PSRP-3/Ycf65_(AHRD_V1_*-*-_B5W261_SPIMA);_contains_Interpro_domain(s)__IPR006924__Ribosomal_protein,_PSRP-3/Ycf65_
Solyc05g009610	12.6256	3.59177	-1.81359	5.00E-05	0.000717626	yes	GO:0008152	Acetyl_esterase_(AHRD_V1_**--_AES_SHIF8);_contains_Interpro_domain(s)__IPR013094__Alpha/beta_hydrolase_fold-3_
Solyc05g010180	13.6825	45.8516	1.74464	5.00E-05	0.000717626	yes	GO:0016491	Carotenoid_isomerase-like
Solyc05g010400	2.16041	0.940301	-1.20011	0.0037	0.0260933	yes	GO:0004675	Receptor_like_kinase,_RLK
Solyc05g010590	0.903705	2.75937	1.61042	2.00E-04	0.00242471	yes	GO:0042802	WPP_domain-interacting_tail-anchored_protein_2_(AHRD_V1_***-_WIT2_ARATH)
Solyc05g011980	121.706	46.1156	-1.40007	5.00E-05	0.000717626	yes	GO:0019825	Unknown_Protein_(AHRD_V1)
Solyc05g012230	1.69117	15.9087	3.23372	5.00E-05	0.000717626	yes	GO:0015095	Unknown_Protein_(AHRD_V1)
Solyc05g012340	20.0672	9.86408	-1.02459	1.00E-04	0.00132412	yes	GO:0005515	Erlin-2_(AHRD_V1_***-_D3PHE1_9MAXI);_contains_Interpro_domain(s)__IPR001107__Band_7_protein_
Solyc05g012510	2.77406	11.2562	2.02065	5.00E-05	0.000717626	yes	GO:0008184	Phosphorylase_(AHRD_V1_****_B9HXL0_POPTR);_contains_Interpro_domain(s)__IPR011833__Glycogen/starch/alpha-glucan_phosphorylase_
Solyc05g012780	0.316721	1.37614	2.11935	9.00E-04	0.00839891	yes	GO:0005515,GO:0003700	cDNA_clone_J075153F01_full_insert_sequence_(AHRD_V1_**--_B7F9A7_ORYSJ);_contains_Interpro_domain(s)__IPR009769__Protein_of_unknown_function_DUF1336_
Solyc05g013170	24.546	12.0748	-1.02349	0.00065	0.00641603	yes	GO:0009507	Unknown_Protein_(AHRD_V1);_contains_Interpro_domain(s)__IPR012891__GCK_
Solyc05g014180	4.52723	11.1936	1.30597	0.0013	0.0112435	yes	GO:0005515,GO:0004930	Unknown_Protein_(AHRD_V1)
Solyc05g015460	6.59621	15.3604	1.21951	1.00E-04	0.00132412	yes	GO:0005488,GO:0008270	Unknown_Protein_(AHRD_V1)
Solyc05g015490	14.6718	42.763	1.54332	5.00E-05	0.000717626	yes	GO:0005488,GO:0008270	Non-specific_lipid-transfer_protein_(AHRD_V1_***-_Q700A6_CICAR);_contains_Interpro_domain(s)__IPR003612__Plant_lipid_transfer_protein/seed_storage/trypsin-alpha_amylase_inhibitor_
Solyc05g015980	6.10095	15.2969	1.32613	5.00E-05	0.000717626	yes	GO:0006508	Unknown_Protein_(AHRD_V1)
Solyc05g016060	15.6381	73.2062	2.2269	5.00E-05	0.000717626	yes	GO:0005515	Unknown_Protein_(AHRD_V1)
Solyc05g016120	42.0179	18.7406	-1.16483	2.00E-04	0.00242471	yes	GO:0016021,GO:0030077	Photosystem_Q(B)_protein_(AHRD_V1_***-_Q33128_SOLNI);_contains_Interpro_domain(s)__IPR000484__Photosynthetic_reaction_centre,_L/M_
Solyc05g021380	0.174883	1.11306	2.67007	0.0013	0.0112435	yes	GO:0003676,GO:0015074	Retrotransposable_element_Tf2_155_kDa_protein_type_3_(AHRD_V1_**--_RTF23_SCHPO);_contains_Interpro_domain(s)__IPR001584__Integrase,_catalytic_core_
Solyc05g024430	7.14942	33.1136	2.21152	5.00E-05	0.000717626	yes	GO:0006952,GO:0006915	Unknown_Protein_(AHRD_V1)
Solyc05g025810	1.03112	5.65278	2.45475	5.00E-05	0.000717626	yes	GO:0004064	Strictosidine_synthase_family_protein_(AHRD_V1_**--_Q2SQU4_HAHCH);_contains_Interpro_domain(s)__IPR004141__Strictosidine_synthase_
Solyc05g026550	1.83678	9.64362	2.3924	5.00E-05	0.000717626	yes	GO:0055114	NAD(P)H-quinone_oxidoreductase_subunit_L_(AHRD_V1_*-*-_Q05RD4_9SYNE);_contains_Interpro_domain(s)__IPR019654__NADH_dehydrogenase,_transmembrane_subunit_NdhL_
Solyc05g043240	8.68781	32.1481	1.88767	0.00205	0.0161508	yes	GO:0003676	Unknown_Protein_(AHRD_V1)
Solyc05g047550	0.924094	2.48402	1.42656	1.00E-04	0.00132412	yes	GO:0005515	Receptor-like_protein_kinase_(AHRD_V1_***-_Q9FZP2_ARATH);_contains_Interpro_domain(s)__IPR002290__Serine/threonine_protein_kinase_
Solyc05g049980	4.97285	21.2641	2.09627	5.00E-05	0.000717626	yes	GO:0005975	Glycoside_hydrolase_family_28_protein/polygalacturonase_family_protein_(AHRD_V1_**--_Q1PF10_ARATH);_contains_Interpro_domain(s)__IPR012334__Pectin_lyase_fold_
Solyc05g050130	1.2726	4.07691	1.67969	0.00075	0.00720506	yes	GO:0005975	Acidic_chitinase_(AHRD_V1_**--_Q71HN4_FICAW);_contains_Interpro_domain(s)__IPR001223__Glycoside_hydrolase,_family_18,_catalytic_domain_
Solyc05g050710	1.09882	8.46633	2.94578	5.00E-05	0.000717626	yes	GO:0004622	Lecithin_cholesterol_acyltransferase_(Fragment)_(AHRD_V1_*-*-_Q8HZA0_9PRIM);_contains_Interpro_domain(s)__IPR003386__Lecithin:cholesterol_acyltransferase_
Solyc05g050920	0.626529	2.32992	1.89483	0.00355	0.0252137	yes	GO:0004499	Flavin-monooxygenase_(AHRD_V1_****_C5H9Q5_BRARP);_contains_Interpro_domain(s)__IPR000960__Flavin-containing_monooxygenase_FMO_
Solyc05g051060	2.56656	5.56575	1.11674	0.0048	0.0319792	yes	GO:0003700	Myb_family_transcription_factor-like_(AHRD_V1_*--*_Q84NK2_ORYSJ);_contains_Interpro_domain(s)__IPR006447__Myb-like_DNA-binding_region,_SHAQKYF_class_
Solyc05g051430	7.39684	20.0709	1.44013	5.00E-05	0.000717626	yes	GO:0016563,GO:0003700	Ovarian_cancer-associated_gene_2_protein_homolog_(AHRD_V1_***-_B5X7T4_SALSA);_contains_Interpro_domain(s)__IPR005645__Protein_of_unknown_function_DUF341_
Solyc05g051510	6.88821	3.01782	-1.19062	0.0012	0.0105463	yes	GO:0005515	Prohibitin_(AHRD_V1_***-_O04361_TOBAC);_contains_Interpro_domain(s)__IPR000163__Prohibitin_
Solyc05g051750	20.6772	41.5265	1.00599	3.00E-04	0.00339628	yes	GO:0008794	Prosystemin_(AHRD_V1_***-_Q5MBK9_BETVU);_contains_Interpro_domain(s)__IPR009966__Prosystemin_
Solyc05g051900	6.24453	15.3364	1.29629	5.00E-05	0.000717626	yes	GO:0005351	Major_facilitator_superfamily_(MFS_1)_transporter_(AHRD_V1_*---_Q392L2_BURS3);_contains_Interpro_domain(s)__IPR016196__Major_facilitator_superfamily,_general_substrate_transporter_
Solyc05g052100	1.54976	0.469376	-1.72323	0.00255	0.0194582	yes	GO:0004353	Glutamate_dehydrogenase_(AHRD_V1_****_Q94IA5_BRANA);_contains_Interpro_domain(s)__IPR014362__Glutamate_dehydrogenase_
Solyc05g052520	31.6787	12.7715	-1.31059	5.00E-05	0.000717626	yes	GO:0008287,GO:0003824	Protein_phosphatase_2C_(AHRD_V1_***-_Q3V656_SOLTU);_contains_Interpro_domain(s)__IPR015655__Protein_phosphatase_2C_
Solyc05g052680	0.431692	5.41836	3.64978	5.00E-05	0.000717626	yes	GO:0016740	Hydroxycinnamoyl_transferase_(AHRD_V1_**-*_D2XJ64_9MAGN);_contains_Interpro_domain(s)__IPR003480__Transferase_
Solyc05g052950	3.54865	42.9352	3.59682	5.00E-05	0.000717626	yes	GO:0008536	Regulator_of_chromosome_condensation_RCC1_domain-containing_protein_(AHRD_V1_*---_B9PXR3_TOXGO);_contains_Interpro_domain(s)__IPR009091__Regulator_of_chromosome_condensation/beta-lactamase-inhibitor_protein_II_
Solyc05g053070	26.5136	165.082	2.63838	0.00235	0.0181637	yes	GO:0004842	Unknown_Protein_(AHRD_V1)
Solyc05g053600	2.68143	12.0523	2.16824	5.00E-05	0.000717626	yes	GO:0042626	ATP-binding_cassette_transporter_(AHRD_V1_***-_D8RL93_SELML);_contains_Interpro_domain(s)__IPR013525__ABC-2_type_transporter_
Solyc05g053820	26.6256	68.9923	1.37362	5.00E-05	0.000717626	yes	GO:0010294	UDP-glucosyltransferase_family_1_protein_(AHRD_V1_****_C6KI44_CITSI);_contains_Interpro_domain(s)__IPR002213__UDP-glucuronosyl/UDP-glucosyltransferase_
Solyc05g053900	3.81196	15.473	2.02114	5.00E-05	0.000717626	yes	GO:0005515	Aspartic_proteinase_nepenthesin-2_(AHRD_V1_**--_B6TNP6_MAIZE);_contains_Interpro_domain(s)__IPR001461__Peptidase_A1_
Solyc05g054090	92.1169	25.4364	-1.85657	5.00E-05	0.000717626	yes	GO:0004842	Unknown_Protein_(AHRD_V1)
Solyc05g054210	4.83999	11.3706	1.23224	0.00015	0.00189532	yes	GO:0030001	Proline-rich_protein_(AHRD_V1_*-*-_A1YL94_GOSHI);_contains_Interpro_domain(s)__IPR006121__Heavy_metal_transport/detoxification_protein_
Solyc05g054220	9.56413	22.2556	1.21847	5.00E-05	0.000717626	yes	GO:0019901	5-AMP-activated_protein_kinase_subunit_beta-1_(AHRD_V1_****_C1BJ92_OSMMO);_contains_Interpro_domain(s)__IPR006828__5-AMP-activated_protein_kinase,_beta_subunit,_complex-interacting_region_
Solyc05g054230	0.416621	2.75288	2.72414	0.00025	0.00292046	yes	GO:0008083	Nudix_hydrolase_2_(AHRD_V1_**--_B6U183_MAIZE);_contains_Interpro_domain(s)__IPR000086__NUDIX_hydrolase_domain_
Solyc05g054250	0.503312	2.24491	2.15714	0.0025	0.0191581	yes	GO:0030001	Heavy_metal-associated_domain_containing_protein_expressed_(AHRD_V1_*-*-_Q2QXS5_ORYSJ);_contains_Interpro_domain(s)__IPR006121__Heavy_metal_transport/detoxification_protein_
Solyc05g054330	1.40658	13.4391	3.25617	5.00E-05	0.000717626	yes	GO:0004301	Epoxide_hydrolase_(AHRD_V1_****_Q41415_SOLTU);_contains_Interpro_domain(s)__IPR000639__Epoxide_hydrolase-like_
Solyc05g054350	58.4385	194.347	1.73364	5.00E-05	0.000717626	yes	GO:0004301	Epoxide_hydrolase_(AHRD_V1_****_Q41414_SOLTU);_contains_Interpro_domain(s)__IPR000639__Epoxide_hydrolase-like_
Solyc05g054410	5.75531	13.6972	1.25092	5.00E-05	0.000717626	yes	GO:0003691	Telomere_binding_protein_(AHRD_V1_****_A0JBS3_SOLLC);_contains_Interpro_domain(s)__IPR001005__SANT,_DNA-binding_
Solyc05g054670	3.73764	8.02201	1.10184	8.00E-04	0.00761208	yes	GO:0003700	Os07g0175100_protein_(Fragment)_(AHRD_V1_**--_Q0D898_ORYSJ)
Solyc05g054680	0.218489	0.673077	1.62321	0.0082	0.0492906	yes	GO:0004672	Pto-like,_Serine/threonine_kinase_protein,_resistance_protein
Solyc05g054760	72.767	32.1037	-1.18054	5.00E-05	0.000717626	yes	GO:0045174	Dehydroascorbate_reductase_(Fragment)_(AHRD_V1_***-_Q1G0W3_SOLLC);_contains_Interpro_domain(s)__IPR017933__Glutathione_S-transferase/chloride_channel,_C-terminal_
Solyc05g055400	0.0783121	6.12125	6.28845	0.00405	0.0280223	yes	GO:0019825	Cytochrome_P450
Solyc05g055480	12.9491	4.75939	-1.44401	5.00E-05	0.000717626	yes	GO:0003700	NAC-domain_transcription_factor_(AHRD_V1_*-**_D3WFN5_WHEAT);_contains_Interpro_domain(s)__IPR003441__No_apical_meristem_(NAM)_protein_
Solyc05g055550	7.71284	22.8443	1.5665	0.00015	0.00189532	yes	GO:0055085	Chromosome_07_contig_1_DNA_sequence_(AHRD_V1_***-_Q015I8_OSTTA)
Solyc05g055700	1.59024	9.62291	2.59723	5.00E-05	0.000717626	yes	GO:0005515,GO:0032440	Alcohol_dehydrogenase_zinc-binding_domain_protein_(AHRD_V1_**-*_D5VIT9_CAUST);_contains_Interpro_domain(s)__IPR002085__Alcohol_dehydrogenase_superfamily,_zinc-containing_
Solyc05g055760	6.40147	14.7906	1.20821	2.00E-04	0.00242471	yes	GO:0004452,GO:0042802	Isopentenyl-diphosphate_delta-isomerase_(AHRD_V1_****_Q84RZ8_9GENT);_contains_Interpro_domain(s)__IPR011876__Isopentenyl-diphosphate_delta-isomerase,_type_1_
Solyc05g055780	6.74624	3.2705	-1.04458	0.0026	0.0197726	yes	GO:0003677	Protein_recA_(AHRD_V1_***-_D1KB24_9GAMM);_contains_Interpro_domain(s)__IPR013765__RecA_
Solyc05g055840	0.52861	5.3899	3.34998	5.00E-05	0.000717626	yes	GO:0015020	Glucosyltransferase_(AHRD_V1_***-_A7M6J0_DIACA);_contains_Interpro_domain(s)__IPR002213__UDP-glucuronosyl/UDP-glucosyltransferase_
Solyc05g055910	2.59397	7.46939	1.52583	5.00E-05	0.000717626	yes	GO:0003899	Genomic_DNA_chromosome_5_P1_clone_MRH10_(AHRD_V1_**--_Q9FND1_ARATH);_contains_Interpro_domain(s)__IPR009291__Protein_of_unknown_function_DUF946,_plant_
Solyc05g056120	2.64737	7.8676	1.57137	5.00E-05	0.000717626	yes	GO:0005634,GO:0006355	GATA_transcription_factor_1_(AHRD_V1_*-*-_Q0WTQ5_ARATH);_contains_Interpro_domain(s)__IPR016679__Transcription_factor,_GATA,_plant_
Solyc05g056540	36.0933	74.545	1.04638	5.00E-05	0.000717626	yes	GO:0004024	Alcohol_dehydrogenase-like_protein_(AHRD_V1_****_Q8LDF7_ARATH);_contains_Interpro_domain(s)__IPR002085__Alcohol_dehydrogenase_superfamily,_zinc-containing_
Solyc06g005250	4.9316	19.6222	1.99236	5.00E-05	0.000717626	yes	GO:0005515	mRNA_clone_RAFL24-05-D16_(AHRD_V1_***-_Q67YW5_ARATH)
Solyc06g005500	9.11334	26.0915	1.51753	5.00E-05	0.000717626	yes	GO:0005515,GO:0004674	ATP_binding_/_serine-threonine_kinase_(AHRD_V1_****_C5DB71_VITVI);_contains_Interpro_domain(s)__IPR002290__Serine/threonine_protein_kinase_
Solyc06g005970	88.2743	42.8196	-1.04372	5.00E-05	0.000717626	yes	GO:0005515	Beta-D-glucosidase_(AHRD_V1_***-_Q7XAS3_GOSHI);_contains_Interpro_domain(s)__IPR001764__Glycoside_hydrolase,_family_3,_N-terminal_
Solyc06g007190	12.0949	3.11541	-1.95691	5.00E-05	0.000717626	yes	GO:0004722	Integrin-linked_kinase-associated_serine/threonine_phosphatase_2C_(AHRD_V1_****_ILKAP_MOUSE);_contains_Interpro_domain(s)__IPR015655__Protein_phosphatase_2C_
Solyc06g008690	2.15785	5.8023	1.42703	0.00035	0.00385537	yes	GO:0005516	Kelch-like_protein_14_(AHRD_V1_***-_B6T7I5_MAIZE);_contains_Interpro_domain(s)__IPR015915__Kelch-type_beta_propeller_
Solyc06g009130	3.42274	8.93318	1.38402	5.00E-05	0.000717626	yes	GO:0016021	Sodium-calcium_exchanger_3_(Fragment)_(AHRD_V1_*-*-_Q9EPU8_MOUSE);_contains_Interpro_domain(s)__IPR004837__Sodium/calcium_exchanger_membrane_region_
Solyc06g009170	5.69791	11.8617	1.0578	9.00E-04	0.00839891	yes	GO:0004301	Epoxide_hydrolase_1_(AHRD_V1_****_D8L7V7_PRUPE);_contains_Interpro_domain(s)__IPR000639__Epoxide_hydrolase-like_
Solyc06g009770	0	2.95132	Inf	5.00E-05	0.000717626	yes	GO:0008320	Binding_protein_(AHRD_V1_***-_D7LT81_ARALY)
Solyc06g011450	0.684341	2.09001	1.61072	8.00E-04	0.00761208	yes	GO:0005488	Phosphatidylinositol_binding_clathrin_assembly_protein_(AHRD_V1_*-**_Q7ZVU6_DANRE);_contains_Interpro_domain(s)__IPR011417__ANTH_
Solyc06g011560	14.752	30.4258	1.04439	5.00E-05	0.000717626	yes	GO:0016459	mRNA_clone_RAFL24-05-D16_(AHRD_V1_***-_Q67YW5_ARATH)
Solyc06g033850	1.37866	5.93532	2.10606	5.00E-05	0.000717626	yes	GO:0003677	Dehydration-responsive_element-binding_protein_2D_(AHRD_V1_*-*-_DRE2D_ARATH)
Solyc06g034290	6.36948	2.28657	-1.47799	5.00E-05	0.000717626	yes	GO:0005351,GO:0015169	Glycerol-3-phosphate_transporter_(AHRD_V1_****_A0PYC4_CLONN);_contains_Interpro_domain(s)__IPR016196__Major_facilitator_superfamily,_general_substrate_transporter_
Solyc06g036060	1.59499	0.745507	-1.09725	0.00785	0.0476011	yes	GO:0003676	Zinc_finger_family_protein_(AHRD_V1_***-_D7MFZ1_ARALY);_contains_Interpro_domain(s)__IPR007087__Zinc_finger,_C2H2-type_
Solyc06g036110	7.92577	58.6726	2.88806	5.00E-05	0.000717626	yes	GO:0015446	C2_domain-containing_protein_(AHRD_V1_*---_Q5DVL6_HORVD);_contains_Interpro_domain(s)__IPR018029__C2_membrane_targeting_protein_
Solyc06g050160	0.618536	8.33827	3.75282	5.00E-05	0.000717626	yes	GO:0003700,GO:0043565	Homeodomain-containing_transcription_factor_FWA_(AHRD_V1_**-*_B5BQ02_ARASU);_contains_Interpro_domain(s)__IPR002913__Lipid-binding_START_
Solyc06g050170	6.89146	27.3197	1.98706	5.00E-05	0.000717626	yes	GO:0009674	Potassium_transporter_(AHRD_V1_****_Q1T761_PHRAU);_contains_Interpro_domain(s)__IPR018519__Potassium_uptake_protein,_kup__IPR003855__K+_potassium_transporter_
Solyc06g050410	0.56455	0.0398654	-3.82389	0.00435	0.029754	yes	GO:0006508	Ulp1_protease_family_C-terminal_catalytic_domain_containing_protein_(AHRD_V1_*-*-_Q60D46_SOLDE);_contains_Interpro_domain(s)__IPR015410__Region_of_unknown_function_DUF1985_
Solyc06g050700	13.8306	42.8033	1.62985	5.00E-05	0.000717626	yes	GO:0005515	Early_response_to_dehydration_15-like_protein_(Fragment)_(AHRD_V1_**--_Q5MEE1_PSEMZ)
Solyc06g050830	2.46648	8.69174	1.81719	0.00415	0.028593	yes	GO:0015171	Unknown_Protein_(AHRD_V1)
Solyc06g051250	4.8576	21.7912	2.16543	5.00E-05	0.000717626	yes	GO:0008270	RING_finger_protein_(AHRD_V1_*-*-_C6EUD3_SOYBN);_contains_Interpro_domain(s)__IPR018957__Zinc_finger,_C3HC4_RING-type_
Solyc06g053290	25.6717	75.1204	1.54903	0.00065	0.00641603	yes	GO:0006508	Auxin_responsive_SAUR_protein_(AHRD_V1_***-_Q1SN26_MEDTR);_contains_Interpro_domain(s)__IPR003676__Auxin_responsive_SAUR_protein_
Solyc06g053810	1.94168	0.51965	-1.90169	0.0011	0.00986538	yes	GO:0005515,GO:0043023	At1g04280-like_protein_(Fragment)_(AHRD_V1_*-*-_B0FVI9_ARALY)
Solyc06g053840	56.8267	138.153	1.28163	5.00E-05	0.000717626	yes	GO:0003700	Auxin_responsive_protein_(AHRD_V1_***-_D9IQE6_CATRO);_contains_Interpro_domain(s)__IPR003311__AUX/IAA_protein_
Solyc06g060340	25.8355	138.076	2.41804	5.00E-05	0.000717626	yes	GO:0016168,GO:0051738	Chloroplast_photosystem_II-associated_protein_(AHRD_V1_***-_A8HPM2_CHLRE);_contains_Interpro_domain(s)__IPR001344__Chlorophyll_A-B_binding_protein_
Solyc06g060410	1.09563	9.16699	3.06469	5.00E-05	0.000717626	yes	GO:0005515	MORN_repeat_protein_(AHRD_V1_*---_A3SI83_9RHOB);_contains_Interpro_domain(s)__IPR003409__MORN_motif_
Solyc06g060570	8.92376	44.1	2.30505	5.00E-05	0.000717626	yes	GO:0016971,GO:0005515	Ovarian_cancer-associated_gene_2_protein_homolog_(AHRD_V1_**--_B5X7T4_SALSA);_contains_Interpro_domain(s)__IPR005645__Protein_of_unknown_function_DUF341_
Solyc06g060740	0.222288	2.6131	3.55526	0.00225	0.0175418	yes	GO:0005622	Zinc_finger_family_protein_(AHRD_V1_***-_D7LRS3_ARALY);_contains_Interpro_domain(s)__IPR007087__Zinc_finger,_C2H2-type_
Solyc06g060840	24.3505	286.921	3.55863	5.00E-05	0.000717626	yes	GO:0016021	Oleosin_(AHRD_V1_***-_Q2TM28_COFCA);_contains_Interpro_domain(s)__IPR000136__Oleosin_
Solyc06g061030	0.610332	6.82863	3.48393	5.00E-05	0.000717626	yes	GO:0003700	Two-component_response_regulator_ARR11_(AHRD_V1_*-*-_B6UC09_MAIZE);_contains_Interpro_domain(s)__IPR006447__Myb-like_DNA-binding_region,_SHAQKYF_class_
Solyc06g061080	2.29249	0.680918	-1.75136	0.00185	0.0148821	yes	GO:0003700	NAC-domain_transcription_factor_(AHRD_V1_*-**_D3WFN5_WHEAT);_contains_Interpro_domain(s)__IPR003441__No_apical_meristem_(NAM)_protein_
Solyc06g062540	4.39868	1.7752	-1.30909	0.00715	0.0441466	yes	GO:0003824	Phosphatase_(AHRD_V1_***-_D2V497_NAEGR);_contains_Interpro_domain(s)__IPR016965__Pyridoxal_phosphate_phosphatase,_PHOSPHO2_
Solyc06g062920	0.82946	0.1538	-2.43112	0.00605	0.0386713	yes	GO:0005515,GO:0004674	ATP_binding_/_serine-threonine_kinase_(AHRD_V1_****_C5DB71_VITVI);_contains_Interpro_domain(s)__IPR001245__Tyrosine_protein_kinase_
Solyc06g063210	0.106838	0.729673	2.77183	0.0012	0.0105463	yes	GO:0005217,GO:0005515	Glutamate-gated_kainate-type_ion_channel_receptor_subunit_GluR5_(AHRD_V1_****_B9HB97_POPTR);_contains_Interpro_domain(s)__IPR017103__Ionotropic_glutamate-like_receptor,_plant_
Solyc06g064550	2.87507	14.202	2.30442	5.00E-05	0.000717626	yes	GO:0004072,GO:0004412	Aspartokinase-homoserine_dehydrogenase_(AHRD_V1_****_O63067_SOYBN);_contains_Interpro_domain(s)__IPR001341__Aspartate_kinase_region_
Solyc06g065100	4.25184	10.7121	1.33308	5.00E-05	0.000717626	yes	GO:0003700	Myb-like_transcription_factor_1_(AHRD_V1_****_Q8H271_GOSHI);_contains_Interpro_domain(s)__IPR015495__Myb_transcription_factor_
Solyc06g065260	3.44494	35.3172	3.35782	5.00E-05	0.000717626	yes	GO:0004675	Receptor_like_kinase,_RLK
Solyc06g065650	15.0505	6.84942	-1.13576	5.00E-05	0.000717626	yes	GO:0046982,GO:0016564	Protein_TIFY_8_(AHRD_V1_***-_TIF8_ARATH);_contains_Interpro_domain(s)__IPR010399__Tify_
Solyc06g065910	2.77165	0.571737	-2.27732	5.00E-05	0.000717626	yes	GO:0005488	At1g62390-like_protein_(Fragment)_(AHRD_V1_*---_C0JCT4_9BRAS);_contains_Interpro_domain(s)__IPR011990__Tetratricopeptide-like_helical_
Solyc06g066290	0.900392	7.8917	3.13171	4.00E-04	0.00429032	yes	GO:0019825	At1g31940/F5M6.6_(AHRD_V1_***-_Q8VYV3_ARATH)
Solyc06g066340	6.0006	2.42068	-1.3097	0.00035	0.00385537	yes	GO:0045449	Myb_family_transcription_factor-like_protein_(AHRD_V1_*---_Q84UP8_ORYSJ);_contains_Interpro_domain(s)__IPR006447__Myb-like_DNA-binding_region,_SHAQKYF_class_
Solyc06g066420	1.53075	40.3107	4.71886	5.00E-05	0.000717626	yes	GO:0003785	Cold_induced_protein-like_(AHRD_V1_*-*-_Q94JH8_ORYSJ)
Solyc06g066800	1.61417	4.28899	1.40984	0.00455	0.0307703	yes	GO:0005515,GO:0004596	Glycosyl_transferase_family_8_(AHRD_V1_**--_B8HXH4_CYAP4)
Solyc06g066820	2.70244	0.358742	-2.91324	0.00055	0.00562692	yes	GO:0016491	Gibberellin_3-beta-hydroxylase_(Fragment)_(AHRD_V1_***-_D9ZZW0_9FABA);_contains_Interpro_domain(s)__IPR005123__Oxoglutarate_and_iron-dependent_oxygenase_
Solyc06g067950	13.0016	4.06097	-1.67879	5.00E-05	0.000717626	yes	GO:0008474,GO:0004622	Acyl-protein_thioesterase_2_(AHRD_V1_**--_B6T1C9_MAIZE);_contains_Interpro_domain(s)__IPR003140__Phospholipase/carboxylesterase_
Solyc06g067980	2.3347	17.0148	2.86549	5.00E-05	0.000717626	yes	GO:0046872	Unknown_Protein_(AHRD_V1)
Solyc06g068750	3.20708	6.9629	1.11843	0.00305	0.0223521	yes	GO:0016757	Transferase_transferring_glycosyl_groups_(AHRD_V1_**-*_D7MH74_ARALY)
Solyc06g068800	1.92373	8.05811	2.06654	0.0012	0.0105463	yes	GO:0005215	CRAL/TRIO_domain_containing_protein_expressed_(AHRD_V1_**--_Q75GU9_ORYSJ);_contains_Interpro_domain(s)__IPR001251__Cellular_retinaldehyde-binding/triple_function,_C-terminal_
Solyc06g068960	0.807997	7.5418	3.22249	0.0044	0.0300046	yes	GO:0005509	Calmodulin_(AHRD_V1_***-_D3PJ43_9MAXI);_contains_Interpro_domain(s)__IPR011992__EF-Hand_type_
Solyc06g069150	3.08502	0.782101	-1.97985	0.00785	0.0476011	yes	GO:0007018	Genomic_DNA_chromosome_3_P1_clone_MPE11_(AHRD_V1_*-*-_Q9LUA5_ARATH)
Solyc06g069370	4.05873	8.49938	1.06633	0.00015	0.00189532	yes	GO:0005515,GO:0003700	Transcription_factor_protein_(AHRD_V1_*-**_Q4H2R4_CIOIN);_contains_Interpro_domain(s)__IPR011598__Helix-loop-helix_DNA-binding_
Solyc06g069720	0.845466	1.69725	1.00538	0.00635	0.0401317	yes	GO:0005515,GO:0016671	Thioredoxin_2_(AHRD_V1_***-_Q5ZF47_PLAMJ);_contains_Interpro_domain(s)__IPR015467__Thioredoxin,_core_
Solyc06g071500	23.4169	10.9244	-1.1	5.00E-05	0.000717626	yes	GO:0080139	Boron_transporter_(AHRD_V1_**-*_A5JUZ5_9ROSI);_contains_Interpro_domain(s)__IPR003020__Bicarbonate_transporter,_eukaryotic_
Solyc06g071990	50.3756	11.8719	-2.08518	5.00E-05	0.000717626	yes	GO:0005524,GO:0017111	AAA-type_ATPase_family_protein_(AHRD_V1_*-*-_D7MGM1_ARALY)
Solyc06g072160	0.792295	2.45953	1.63427	0.00105	0.0095457	yes	GO:0004024	Alcohol_dehydrogenase_1_(AHRD_V1_****_B6T5H2_MAIZE);_contains_Interpro_domain(s)__IPR002085__Alcohol_dehydrogenase_superfamily,_zinc-containing_
Solyc06g072330	46.3935	16.9083	-1.45619	0.00025	0.00292046	yes	GO:0001671	Mitochondrial_import_inner_membrane_translocase_subunit_TIM14_(AHRD_V1_***-_B6T323_MAIZE);_contains_Interpro_domain(s)__IPR001623__Heat_shock_protein_DnaJ,_N-terminal_
Solyc06g072650	4.83055	31.771	2.71745	5.00E-05	0.000717626	yes	GO:0016021	Auxin_responsive_SAUR_protein_(AHRD_V1_*---_Q2HTF2_MEDTR);_contains_Interpro_domain(s)__IPR003676__Auxin_responsive_SAUR_protein_
Solyc06g072710	5.91276	14.2782	1.27191	5.00E-05	0.000717626	yes	GO:0005515	RNA_polymerase_sigma_factor_(AHRD_V1_***-_Q8S9D0_GUITH);_contains_Interpro_domain(s)__IPR013325__RNA_polymerase_sigma_factor,_region_2_
Solyc06g073180	60.973	156.103	1.35625	5.00E-05	0.000717626	yes	GO:0003700,GO:0019904	Zinc_finger_protein_CONSTANS-LIKE_1_(AHRD_V1_*---_COL1_ARATH);_contains_Interpro_domain(s)__IPR000315__Zinc_finger,_B-box_
Solyc06g073920	102.628	315.823	1.6217	5.00E-05	0.000717626	yes	GO:0003700	YABBY-like_transcription_factor_CRABS_CLAW-like_protein_(AHRD_V1_**-*_Q6SRZ7_ANTMA);_contains_Interpro_domain(s)__IPR006780__YABBY_protein_
Solyc06g074390	0.130027	1.71743	3.72337	0.00025	0.00292046	yes	GO:0016627,GO:0080019	Fatty_acyl_coA_reductase_(AHRD_V1_****_Q8L4M0_WHEAT);_contains_Interpro_domain(s)__IPR013120__Male_sterility,_NAD-binding_
Solyc06g074730	0.147532	1.51715	3.36227	5.00E-05	0.000717626	yes	GO:0019899	ARGONAUTE_1_(AHRD_V1_***-_D6RUV9_TOBAC);_contains_Interpro_domain(s)__IPR003165__Stem_cell_self-renewal_protein_Piwi_
Solyc06g074750	62.1817	125.918	1.01792	0.00025	0.00292046	yes	GO:0005634,GO:0003677	Histone_H2B_(AHRD_V1_*-*-_B6SGC3_MAIZE);_contains_Interpro_domain(s)__IPR000558__Histone_H2B_
Solyc06g075690	10.097	3.47281	-1.53975	1.00E-04	0.00132412	yes	GO:0005515,GO:0003700	Auxin-regulated_protein_(AHRD_V1_***-_Q945F5_SOLLC);_contains_Interpro_domain(s)__IPR010369__Protein_of_unknown_function_DUF966_
Solyc06g075780	101.952	28.2956	-1.84925	0.00025	0.00292046	yes	NA	NA
Solyc06g076050	49.2969	24.1642	-1.02862	5.00E-05	0.000717626	yes	GO:0003950	Ankyrin_repeat_domain-containing_protein_28_(AHRD_V1_***-_B6TJ47_MAIZE);_contains_Interpro_domain(s)__IPR002110__Ankyrin_
Solyc06g082070	7.74343	2.17621	-1.83115	5.00E-05	0.000717626	yes	GO:0008270	Os06g0207500_protein_(Fragment)_(AHRD_V1_***-_Q0DDQ9_ORYSJ);_contains_Interpro_domain(s)__IPR004253__Protein_of_unknown_function_DUF231,_plant_
Solyc06g082080	37.0081	13.7147	-1.43212	5.00E-05	0.000717626	yes	GO:0004722	Integrin-linked_kinase-associated_serine/threonine_phosphatase_2C_(AHRD_V1_****_ILKAP_BOVIN);_contains_Interpro_domain(s)__IPR015655__Protein_phosphatase_2C_
Solyc06g082810	8.95056	0.995541	-3.16843	5.00E-05	0.000717626	yes	GO:0000175	Oligoribonuclease_(AHRD_V1_***-_B6U6N3_MAIZE);_contains_Interpro_domain(s)__IPR006055__Exonuclease_
Solyc06g082910	0.844042	0.257406	-1.71327	0.0037	0.0260933	yes	GO:0030036	Formin_3_(AHRD_V1_*-*-_D0QAN4_ARATH);_contains_Interpro_domain(s)__IPR015425__Actin-binding_FH2_
Solyc06g082940	0.884308	12.234	3.79021	5.00E-05	0.000717626	yes	GO:0009538	Photosystem_I_reaction_center_subunit_XI_(AHRD_V1_***-_B6SHL1_MAIZE);_contains_Interpro_domain(s)__IPR003757__Photosystem_I_reaction_centre,_subunit_XI_PsaL_
Solyc06g082950	7.30253	43.6137	2.57831	5.00E-05	0.000717626	yes	GO:0009538	Photosystem_I_reaction_center_subunit_XI_(AHRD_V1_***-_B6SHL1_MAIZE);_contains_Interpro_domain(s)__IPR003757__Photosystem_I_reaction_centre,_subunit_XI_PsaL_
Solyc06g083250	12.7164	5.50398	-1.20814	0.0016	0.0132693	yes	GO:0003934	Unknown_Protein_(AHRD_V1)
Solyc06g083580	0.977958	5.7523	2.55629	5.00E-05	0.000717626	yes	GO:0016829	Pectate_lyase_1-27_(AHRD_V1_****_B9TU35_9ROSI);_contains_Interpro_domain(s)__IPR002022__Pectate_lyase/Amb_allergen_
Solyc06g083680	14.2824	54.2697	1.9259	5.00E-05	0.000717626	yes	GO:0009536,GO:0009538	Photosystem_I_reaction_center_subunit_IV_A_(AHRD_V1_***-_B6TH55_MAIZE);_contains_Interpro_domain(s)__IPR008990__Electron_transport_accessory_protein_
Solyc06g084050	1.21638	9.19909	2.9189	0.00055	0.00562692	yes	GO:0009523	Photosystem_II_reaction_center_W_protein_(AHRD_V1_***-_B6TMB3_MAIZE);_contains_Interpro_domain(s)__IPR009806__Photosystem_II_protein_PsbW,_class_2_
Solyc06g084090	2.34838	0.268051	-3.13109	0.00155	0.0129323	yes	GO:0005634,GO:0003677	Histone_H2A_(AHRD_V1_*-*-_C5XX54_SORBI);_contains_Interpro_domain(s)__IPR002119__Histone_H2A_
Solyc06g084370	21.2878	8.0716	-1.3991	0.00405	0.0280223	yes	GO:0008270	Unknown_Protein_(AHRD_V1)
Solyc06g005420	233.017	662.994	1.50856	5.00E-05	0.000717626	yes	GO:0005634,GO:0003677	Histone_H4_(AHRD_V1_***-_B6T0P4_MAIZE);_contains_Interpro_domain(s)__IPR001951__Histone_H4_
Solyc06g005820	3.8818	142.283	5.19589	5.00E-05	0.000717626	yes	GO:0015089	Copper_transporter_(AHRD_V1_****_A9PEN3_POPTR);_contains_Interpro_domain(s)__IPR007274__Ctr_copper_transporter_
Solyc06g006000	0.720712	10.3729	3.84725	5.00E-05	0.000717626	yes	GO:0005515,GO:0034459	Unknown_Protein_(AHRD_V1)
Solyc06g007130	4.53003	0.783486	-2.53154	5.00E-05	0.000717626	yes	NA	NA
Solyc06g007440	0.764735	4.61462	2.59318	5.00E-05	0.000717626	yes	GO:0004679	CBL-interacting_protein_kinase_16_(AHRD_V1_****_A0MNK3_POPTR);_contains_Interpro_domain(s)__IPR002290__Serine/threonine_protein_kinase_
Solyc06g007970	1.57068	17.9656	3.51577	5.00E-05	0.000717626	yes	GO:0005488	Male_sterility_5_family_protein_(Fragment)_(AHRD_V1_*---_B1Q393_BRAOT);_contains_Interpro_domain(s)__IPR011990__Tetratricopeptide-like_helical_
Solyc06g008030	18.9092	8.88909	-1.08898	1.00E-04	0.00132412	yes	GO:0003700,GO:0010313	BHLH_transcription_factor_(AHRD_V1_*-**_B6TXR4_MAIZE);_contains_Interpro_domain(s)__IPR011598__Helix-loop-helix_DNA-binding_
Solyc06g008300	9.8129	22.977	1.22744	5.00E-05	0.000717626	yes	GO:0004675	LRR_receptor-like_serine/threonine-protein_kinase,_RLP
Solyc06g009380	63.4151	148.621	1.22874	5.00E-05	0.000717626	yes	GO:0031072	mRNA_clone_RAFL24-05-D16_(AHRD_V1_***-_Q67YW5_ARATH)
Solyc06g009680	1.21036	0.257769	-2.23128	5.00E-05	0.000717626	yes	GO:0008270,GO:0005622	BRCT_domain-containing_protein_(AHRD_V1_*---_C5FMN4_NANOT);_contains_Interpro_domain(s)__IPR001357__BRCT_
Solyc06g019200	1.41996	7.24471	2.35108	5.00E-05	0.000717626	yes	GO:0006508	Peptidase_M50_family_protein_(AHRD_V1_***-_D7LZ04_ARALY);_contains_Interpro_domain(s)__IPR008915__Peptidase_M50_
Solyc06g033840	2.7786	17.9419	2.6909	5.00E-05	0.000717626	yes	GO:0003677	Unknown_Protein_(AHRD_V1)
Solyc06g035480	35.005	16.5163	-1.08367	5.00E-05	0.000717626	yes	GO:0008270	Serine/threonine-protein_phosphatase_7_long_form_homolog_(AHRD_V1_*---_PPP7L_ARATH);_contains_Interpro_domain(s)__IPR019557__Aminotransferase-like,_plant_mobile_domain_
Solyc06g035620	19.0081	5.98989	-1.66602	0.00465	0.0312348	yes	NA	NA
Solyc06g035840	0.362765	3.45724	3.25251	5.00E-05	0.000717626	yes	GO:0008289,GO:0005548	Unknown_Protein_(AHRD_V1)
Solyc06g036100	0.514964	1.92763	1.90428	0.00025	0.00292046	yes	GO:0015446	Citrate_transporter_family_protein_(AHRD_V1_***-_B6U1B5_MAIZE);_contains_Interpro_domain(s)__IPR004680__Divalent_ion_symporter_
Solyc06g036130	34.4588	99.3045	1.52699	5.00E-05	0.000717626	yes	GO:0005215	Multidrug_resistance_protein_mdtK_(AHRD_V1_**--_MDTK_YERP3);_contains_Interpro_domain(s)__IPR002528__Multi_antimicrobial_extrusion_protein_MatE_
Solyc06g048930	8.51858	3.56207	-1.2579	0.00815	0.0490722	yes	GO:0005515,GO:0000156	Two-component_response_regulator_ARR3_(AHRD_V1_****_B6TSM4_MAIZE);_contains_Interpro_domain(s)__IPR001789__Signal_transduction_response_regulator,_receiver_region_
Solyc06g049020	84.3278	38.5609	-1.12887	4.00E-04	0.00429032	yes	GO:0005515,GO:0004842	Sorghum_bicolor_protein_targeted_either_to_mitochondria_or_chloroplast_proteins_T50848_(AHRD_V1_***-_C7IVU8_9POAL)
Solyc06g050140	0	7.99904	Inf	5.00E-05	0.000717626	yes	GO:0004557	Unknown_Protein_(AHRD_V1)
Solyc06g050320	31.5619	3.69294	-3.09534	5.00E-05	0.000717626	yes	NA	NA
Solyc06g050630	3.06544	20.7223	2.75702	5.00E-05	0.000717626	yes	GO:0008152,GO:0006571	Prephenate_dehydrogenase_family_protein_(AHRD_V1_***-_D7KDI5_ARALY);_contains_Interpro_domain(s)__IPR016040__NAD(P)-binding_domain_
Solyc06g051210	5.18739	11.6907	1.17228	5.00E-05	0.000717626	yes	GO:0005515,GO:0003723	Bromodomain-containing_protein_(AHRD_V1_***-_B9R8P3_RICCO);_contains_Interpro_domain(s)__IPR001487__Bromodomain_
Solyc06g051460	0.577135	0.187625	-1.62106	0.00395	0.0274786	yes	GO:0003677,GO:0035064	ATP-dependent_chaperone_ClpB_(AHRD_V1_*---_C0GC24_9FIRM)
Solyc06g051800	834.313	341.66	-1.28803	5.00E-05	0.000717626	yes	GO:0005576,GO:0009664	Expansin_(AHRD_V1_***-_O04359_SOLLC);_contains_Interpro_domain(s)__IPR007112__Expansin_45,_endoglucanase-like__IPR007117__Pollen_allergen/expansin,_C-terminal_
Solyc06g051940	0.387953	1.47923	1.93089	0.00475	0.0316931	yes	GO:0004722,GO:0008022	Protein_phosphatase_2C_(AHRD_V1_****_A1IGC7_TOBAC);_contains_Interpro_domain(s)__IPR015655__Protein_phosphatase_2C_
Solyc06g053910	13.695	39.4685	1.52706	5.00E-05	0.000717626	yes	GO:0009922	Plant-specific_domain_TIGR01615_family_protein_(AHRD_V1_***-_B6SS18_MAIZE);_contains_Interpro_domain(s)__IPR006502__Protein_of_unknown_function_DUF506,_plant_
Solyc06g053980	1.12619	3.96301	1.81515	4.00E-04	0.00429032	yes	GO:0047746	Chlorophyllase_2_(AHRD_V1_****_Q8GTM3_BRAOL);_contains_Interpro_domain(s)__IPR010821__Chlorophyllase_
Solyc06g054260	32.8395	102.51	1.64226	5.00E-05	0.000717626	yes	GO:0009538	Photosystem_I_reaction_center_subunit_II_(AHRD_V1_***-_B4FAW3_MAIZE);_contains_Interpro_domain(s)__IPR003685__Photosystem_I_protein_PsaD_
Solyc06g054270	0.0757033	1.54087	4.34724	0.00135	0.0116144	yes	GO:0008506	Solute_carrier_family_2,_facilitated_glucose_transporter_member_5_(AHRD_V1_***-_GTR5_BOVIN);_contains_Interpro_domain(s)__IPR003663__Sugar/inositol_transporter_
Solyc06g054610	9.09341	3.75545	-1.27583	5.00E-05	0.000717626	yes	NA	NA
Solyc06g059720	67.3149	3.25178	-4.37162	5.00E-05	0.000717626	yes	GO:0004768	Stearoyl-acyl_carrier_protein_desaturase_(AHRD_V1_****_Q8LA10_ARATH);_contains_Interpro_domain(s)__IPR005067__Fatty_acid_desaturase,_type_2_
Solyc06g059840	0	1.28716	Inf	5.00E-05	0.000717626	yes	GO:0003863	3-methyl-2-oxobutanoate_dehydrogenase_(2-methylpropanoyl-transferring)_(AHRD_V1_****_A1U0F1_MARAV);_contains_Interpro_domain(s)__IPR001017__Dehydrogenase,_E1_component_
Solyc06g060100	3.17934	7.43626	1.22585	0.00045	0.00475	yes	GO:0004476	Mannose-6-phosphate_isomerase_1.2
Solyc06g060310	2.31627	10.4522	2.17393	0.00425	0.02917	yes	GO:0010277	Chlorophyllide_a_oxygenase_(AHRD_V1_****_B6TZB6_MAIZE);_contains_Interpro_domain(s)__IPR013626__Pheophorbide_a_oxygenase_
Solyc06g060690	14.3147	5.37238	-1.41386	5.00E-05	0.000717626	yes	GO:0005515,GO:0016301	Receptor-like_protein_kinase_At5g59670_(AHRD_V1_****_RLK7_ARATH);_contains_Interpro_domain(s)__IPR002290__Serine/threonine_protein_kinase_
Solyc06g060830	3.83416	12.0674	1.65414	5.00E-05	0.000717626	yes	GO:0043565,GO:0042803	Homeobox-leucine_zipper_protein_(AHRD_V1_***-_Q40781_PIMBR);_contains_Interpro_domain(s)__IPR006712__HD-ZIP_protein,_N-terminal_
Solyc06g061280	0.971707	9.86538	3.34378	5.00E-05	0.000717626	yes	GO:0033729	Cinnamoyl-CoA_reductase-like_protein_(AHRD_V1_****_Q9M0B3_ARATH);_contains_Interpro_domain(s)__IPR016040__NAD(P)-binding_domain_
Solyc06g062670	0.637206	1.78874	1.48911	0.001	0.00915604	yes	GO:0003700	Zinc_finger_family_protein_(AHRD_V1_*-*-_D7M7Z8_ARALY);_contains_Interpro_domain(s)__IPR007087__Zinc_finger,_C2H2-type_
Solyc06g062690	37.8852	15.3812	-1.30046	5.00E-05	0.000717626	yes	GO:0003677	Nucleosome_assembly_protein_1-like_protein_4_(AHRD_V1_***-_Q70Z16_TOBAC);_contains_Interpro_domain(s)__IPR002164__Nucleosome_assembly_protein_(NAP)_
Solyc06g063370	53.6586	281.51	2.3913	5.00E-05	0.000717626	yes	GO:0016020	Chlorophyll_a-b_binding_protein_1A,_chloroplastic_(AHRD_V1_***-_CB2A_PYRPY);_contains_Interpro_domain(s)__IPR001344__Chlorophyll_A-B_binding_protein_
Solyc06g064510	2.30861	0.703393	-1.71462	0.0011	0.00986538	yes	GO:0008171,GO:0046983	O-methyltransferase_(AHRD_V1_***-_A5HJZ9_VITVI);_contains_Interpro_domain(s)__IPR016461__O-methyltransferase,_COMT,_eukaryota_
Solyc06g065190	2.82903	1.02318	-1.46724	0.00755	0.0460933	yes	GO:0003700	TCP_family_transcription_factor_(AHRD_V1_*-**_A6MCZ2_9ORYZ);_contains_Interpro_domain(s)__IPR005333__Transcription_factor,_TCP_
Solyc06g065670	0.211404	2.89304	3.77451	5.00E-05	0.000717626	yes	GO:0042626,GO:0015086	ATP-binding_cassette_transporter_(AHRD_V1_****_D8RL93_SELML);_contains_Interpro_domain(s)__IPR013525__ABC-2_type_transporter_
Solyc06g065950	9.46869	42.0304	2.1502	5.00E-05	0.000717626	yes	GO:0005484	Vesicle-associated_membrane_protein_7C_(AHRD_V1_**--_D7MAR2_ARALY);_contains_Interpro_domain(s)__IPR001388__Synaptobrevin_
Solyc06g066010	4.02426	0.839176	-2.26168	4.00E-04	0.00429032	yes	GO:0045263	U11/U12_small_nuclear_ribonucleoprotein_protein_(AHRD_V1_*-*-_C1C3V0_RANCA);_contains_Interpro_domain(s)__IPR000626__Ubiquitin_
Solyc06g066680	1.0618	14.5371	3.77516	5.00E-05	0.000717626	yes	GO:0015227	Mitochondrial_carrier_protein_(AHRD_V1_***-_D2VIZ2_NAEGR);_contains_Interpro_domain(s)__IPR002067__Mitochondrial_carrier_protein_
Solyc06g068880	26.5477	11.266	-1.23661	5.00E-05	0.000717626	yes	GO:0005515,GO:0004185	Serine_carboxypeptidase_1_(AHRD_V1_****_B6U0V5_MAIZE);_contains_Interpro_domain(s)__IPR001563__Peptidase_S10,_serine_carboxypeptidase_
Solyc06g068970	24.508	70.9086	1.53271	5.00E-05	0.000717626	yes	GO:0016021	Conserved_transmembrane_protein_(AHRD_V1_**--_A0PNM5_MYCUA);_contains_Interpro_domain(s)__IPR010721__Protein_of_unknown_function_DUF1295_
Solyc06g069220	1.15127	2.64101	1.19786	0.0051	0.0336039	yes	GO:0006508	Aspartic_proteinase_nepenthesin_I_(AHRD_V1_**--_A9ZMF9_NEPAL);_contains_Interpro_domain(s)__IPR001461__Peptidase_A1_
Solyc06g069420	28.7415	13.5171	-1.08835	5.00E-05	0.000717626	yes	GO:0006950	Universal_stress_protein_family_protein_(AHRD_V1_***-_D7KWY1_ARALY);_contains_Interpro_domain(s)__IPR006016__UspA_
Solyc06g069430	770.294	142.391	-2.43555	5.00E-05	0.000717626	yes	GO:0046982	MADS_box_transcription_factor_(AHRD_V1_***-_Q9SBQ1_PETHY);_contains_Interpro_domain(s)__IPR002487__Transcription_factor,_K-box_
Solyc06g069850	0.551197	3.20184	2.53826	0.00025	0.00292046	yes	GO:0003677,GO:0045449	MYB_family_transcription_factor_(AHRD_V1_**--_Q9SCU7_ARATH);_contains_Interpro_domain(s)__IPR015495__Myb_transcription_factor_
Solyc06g071280	4.74119	2.1049	-1.1715	0.00075	0.00720506	yes	GO:0005515,GO:0004871	Enhanced_disease_susceptibility_1_(Fragment)_(AHRD_V1_**--_B2BDU7_ARALY);_contains_Interpro_domain(s)__IPR002921__Lipase,_class_3_
Solyc06g072530	2.32855	51.1716	4.45784	5.00E-05	0.000717626	yes	GO:0006520	UPF0497_membrane_protein_8_(AHRD_V1_***-_U4978_VITVI);_contains_Interpro_domain(s)__IPR006459__Uncharacterised_protein_family_UPF0497,_trans-membrane_plant_subgroup_
Solyc06g072660	2.38779	0.411862	-2.53544	5.00E-05	0.000717626	yes	GO:0016021	Dek_protein_(AHRD_V1_*-*-_B6SWA1_MAIZE);_contains_Interpro_domain(s)__IPR014876__DEK,_C-terminal_
Solyc06g072840	39.2822	425.882	3.43851	5.00E-05	0.000717626	yes	GO:0030674,GO:0008022	Seed_specific_protein_Bn15D1B_(AHRD_V1_***-_B6TIB8_MAIZE)
Solyc06g073940	2.40065	0.648668	-1.88788	0.00035	0.00385537	yes	GO:0004843	Unknown_Protein_(AHRD_V1)
Solyc06g074030	259.272	92.3422	-1.48941	5.00E-05	0.000717626	yes	GO:0000175	CCR4-NOT_transcription_complex_subunit_7_(AHRD_V1_***-_B4FG48_MAIZE);_contains_Interpro_domain(s)__IPR006941__Ribonuclease_CAF1_
Solyc06g074190	0.290113	2.71767	3.22768	5.00E-05	0.000717626	yes	GO:0019825	Os04g0625000_protein_(Fragment)_(AHRD_V1_*-*-_Q0J9Y7_ORYSJ)
Solyc06g074200	1.13622	54.8752	5.59384	5.00E-05	0.000717626	yes	GO:0019825	Sex-linked_protein_9_(Fragment)_(AHRD_V1_***-_D7RW11_SILCU);_contains_Interpro_domain(s)__IPR017498__Photosystem_I_PsaO_
Solyc06g074670	4.61001	9.71617	1.07562	0.00075	0.00720506	yes	GO:0048040,GO:0051287	Bifunctional_polymyxin_resistance_arnA_protein_(AHRD_V1_***-_B6TQB1_MAIZE);_contains_Interpro_domain(s)__IPR001509__NAD-dependent_epimerase/dehydratase_
Solyc06g074710	103.049	14.6799	-2.81141	5.00E-05	0.000717626	yes	GO:0047205,GO:0047172	Hydroxycinnamoyl_CoA_shikimate/quinate_hydroxycinnamoyltransferase-like_protein_(Fragment)_(AHRD_V1_**-*_B9GF60_POPTR);_contains_Interpro_domain(s)__IPR003480__Transferase_
Solyc06g074790	40.8845	13.3985	-1.60949	1.00E-04	0.00132412	yes	GO:0005515,GO:0003677	Histone_H2B_(AHRD_V1_***-_Q2XTD8_SOLTU);_contains_Interpro_domain(s)__IPR000558__Histone_H2B_
Solyc06g075080	27.122	57.7981	1.09156	5.00E-05	0.000717626	yes	GO:0016787,GO:0046872	NADH_pyrophosphatase_(AHRD_V1_*-*-_D3NRP0_AZOS1);_contains_Interpro_domain(s)__IPR000086__NUDIX_hydrolase_domain_
Solyc06g075510	0.134291	1.52172	3.50227	5.00E-04	0.00519531	yes	GO:0003677	AP2-like_ethylene-responsive_transcription_factor_At1g16060_(AHRD_V1_*---_AP2L1_ARATH);_contains_Interpro_domain(s)__IPR001471__Pathogenesis-related_transcriptional_factor_and_ERF,_DNA-binding_
Solyc06g075720	2.84997	7.65373	1.42522	0.0014	0.0119643	yes	GO:0005515,GO:0003700	Unknown_Protein_(AHRD_V1);_contains_Interpro_domain(s)__IPR004910__Yippee-like_protein_
Solyc06g076160	6.44128	13.3071	1.04678	0.00025	0.00292046	yes	GO:0019825	Cytochrome_P450
Solyc06g076360	141.95	64.4288	-1.1396	5.00E-05	0.000717626	yes	GO:0006886,GO:0019867	Outer_envelope_membrane_protein_(AHRD_V1_**--_Q31PR1_SYNE7);_contains_Interpro_domain(s)__IPR005689__Chloroplast_envelope_protein_translocase,_IAP75_
Solyc06g076480	21.9341	49.8011	1.183	5.00E-05	0.000717626	yes	GO:0005515	Pentapeptide_repeat-containing_protein_(AHRD_V1_*-*-_D8G5N8_9CYAN);_contains_Interpro_domain(s)__IPR001646__Pentapeptide_repeat_
Solyc06g076660	13.6435	5.04912	-1.43411	5.00E-05	0.000717626	yes	GO:0032183,GO:0032405	Proliferating_cell_nuclear_antigen_(AHRD_V1_***-_Q8H0Q1_SOLLC);_contains_Interpro_domain(s)__IPR000730__Proliferating_cell_nuclear_antigen,_PCNA_
Solyc06g076780	3.03642	15.7642	2.37621	5.00E-05	0.000717626	yes	GO:0005515	Beta-D-glucosidase_(AHRD_V1_***-_Q7XAS3_GOSHI);_contains_Interpro_domain(s)__IPR001764__Glycoside_hydrolase,_family_3,_N-terminal_
Solyc06g082500	1.27195	2.93601	1.20681	0.00585	0.0377152	yes	GO:0004378,GO:0033164	Solute_carrier_family_35_member_E3_(AHRD_V1_**--_S35E3_DANRE);_contains_Interpro_domain(s)__IPR004853__Protein_of_unknown_function_DUF250_
Solyc06g082570	0.430169	2.35935	2.45542	0.00125	0.0109109	yes	GO:0019538,GO:0005524,GO:0017111	Unknown_Protein_(AHRD_V1);_contains_Interpro_domain(s)__IPR011684__KIP1-like_
Solyc06g082610	0.730108	3.22261	2.14205	5.00E-05	0.000717626	yes	GO:0005515,GO:0004674	Receptor_like_kinase,_RLK
Solyc06g083090	4.75649	2.26674	-1.06928	0.0011	0.00986538	yes	GO:0051015	HAUS_augmin-like_complex_subunit_3_(AHRD_V1_*---_HAUS3_HUMAN)
Solyc06g083130	0.736701	0	#NAME?	5.00E-05	0.000717626	yes	GO:0047429	MazG_nucleotide_pyrophosphohydrolase_(AHRD_V1_***-_C4ZJP2_THASP);_contains_Interpro_domain(s)__IPR011394__NTP_Pyrophosphohydrolase_MazG-related,_RS21-C6_
Solyc06g083230	0.685348	3.46236	2.33685	5.00E-05	0.000717626	yes	GO:0003934	GTP_cyclohydrolase_I_(AHRD_V1_****_Q8VYU3_SOLLC);_contains_Interpro_domain(s)__IPR001474__GTP_cyclohydrolase_I_
Solyc06g083480	1.17883	10.5677	3.16423	0.00035	0.00385537	yes	GO:0005515,GO:0004022	Short_chain_alcohol_dehydrogenase-like_(AHRD_V1_**-*_Q8LFZ4_ARATH);_contains_Interpro_domain(s)__IPR002347__Glucose/ribitol_dehydrogenase_
Solyc06g083490	1.89108	20.0418	3.40573	1.00E-04	0.00132412	yes	GO:0016020,GO:0008152,GO:0055114	Tropinone_reductase-like_protein_16_(AHRD_V1_**--_B2BXZ1_9BRAS);_contains_Interpro_domain(s)__IPR002347__Glucose/ribitol_dehydrogenase_
Solyc06g084030	0.56847	2.42833	2.09481	0.001	0.00915604	yes	GO:0008152	Methyltransferase_like_7A_(AHRD_V1_***-_Q3KRE2_RAT);_contains_Interpro_domain(s)__IPR013216__Methyltransferase_type_11_
Solyc07g005380	0	1.02095	Inf	5.00E-05	0.000717626	yes	GO:0009607	Pathogenesis-related_(PR)-10-related_norcoclaurine_synthase-like_protein_(AHRD_V1_**--_C3SBS5_ESCCA);_contains_Interpro_domain(s)__IPR000916__Bet_v_I_allergen_
Solyc07g005390	2.11083	14.2363	2.75369	5.00E-05	0.000717626	yes	GO:0004028	Aldehyde_dehydrogenase_(AHRD_V1_****_A7GLM2_BACCN);_contains_Interpro_domain(s)__IPR015590__Aldehyde_dehydrogenase_
Solyc07g005660	10.7514	25.8227	1.26411	5.00E-05	0.000717626	yes	GO:0005345	Purine_permease_family_protein_(AHRD_V1_**-*_D7MCV2_ARALY);_contains_Interpro_domain(s)__IPR004853__Protein_of_unknown_function_DUF250_
Solyc07g006300	0.888685	11.5839	3.7043	5.00E-05	0.000717626	yes	GO:0009924	CER1_protein_(Fragment)_(AHRD_V1_*---_Q0WLZ2_ARATH);_contains_Interpro_domain(s)__IPR006694__Fatty_acid_hydroxylase_
Solyc07g006500	21.5408	57.9794	1.42847	5.00E-05	0.000717626	yes	GO:0003825,GO:0004805	Alpha_alpha-trehalose-phosphate_synthase_(UDP-forming)_(AHRD_V1_****_D2REU5_ARCPA);_contains_Interpro_domain(s)__IPR001830__Glycosyl_transferase,_family_20_
Solyc07g006600	36.3143	104.472	1.52451	5.00E-05	0.000717626	yes	GO:0004143	GDU1_(AHRD_V1_*-*-_B6TNE4_MAIZE)
Solyc07g006730	1.50223	3.62781	1.272	0.00185	0.0148821	yes	GO:0015559	Multidrug_resistance_protein_mdtK_(AHRD_V1_***-_MDTK_CITK8);_contains_Interpro_domain(s)__IPR015521__MATE_family_transporter_related_protein_
Solyc07g006810	2.18667	0.964186	-1.18135	0.0026	0.0197726	yes	GO:0004015	Adenosylmethionine-8-amino-7-oxononanoate_aminotransferase-like_protein_(AHRD_V1_****_Q9FKL5_ARATH);_contains_Interpro_domain(s)__IPR005814__Aminotransferase_class-III_
Solyc07g006890	82.8541	10.0313	-3.04607	5.00E-05	0.000717626	yes	GO:0019825	Cytochrome_P450
Solyc07g006980	3.04256	1.06593	-1.51317	0.00305	0.0223521	yes	NA	NA
Solyc07g007180	11.247	25.4818	1.17992	2.00E-04	0.00242471	yes	GO:0008270	RING-H2_finger_protein_(AHRD_V1_*-*-_B6TJA7_MAIZE);_contains_Interpro_domain(s)__IPR018957__Zinc_finger,_C3HC4_RING-type_
Solyc07g007800	1.64273	12.0493	2.87478	5.00E-05	0.000717626	yes	GO:0046872	Adiponectin_receptor_(AHRD_V1_***-_Q16FL3_AEDAE);_contains_Interpro_domain(s)__IPR004254__Hly-III_related_
Solyc07g008100	2.12843	0.718403	-1.56692	0.00405	0.0280223	yes	GO:0000166	Genomic_DNA_chromosome_3_P1_clone_MUJ8_(AHRD_V1_*-*-_Q9LRN2_ARATH)
Solyc07g008180	21.0083	71.2127	1.76118	5.00E-05	0.000717626	yes	GO:0005515,GO:0003700	YABBY-like_transcription_factor_CRABS_CLAW-like_protein_(AHRD_V1_**-*_Q6SRZ7_ANTMA);_contains_Interpro_domain(s)__IPR006780__YABBY_protein_
Solyc07g008520	0.877746	6.13929	2.8062	5.00E-05	0.000717626	yes	GO:0042936	Peptide_transporter_(AHRD_V1_**-*_O48542_HORVU);_contains_Interpro_domain(s)__IPR000109__TGF-beta_receptor,_type_I/II_extracellular_region_
Solyc07g009130	8.05116	3.61058	-1.15697	5.00E-05	0.000717626	yes	GO:0030001,GO:0016020,GO:0008152,GO:0016021	Potassium-transporting_ATPase_B_chain_(AHRD_V1_*-*-_ATKB_BACHK);_contains_Interpro_domain(s)__IPR006404__ATPase,_P-type,_heavy_metal-(Cd/Co/Hg/Pb/Zn)-translocating_
Solyc07g009380	1.24545	3.91318	1.65168	0.00075	0.00720506	yes	GO:0016798	Xyloglucan_endotransglucosylase/hydrolase_2_(AHRD_V1_****_Q8GTJ0_MALDO);_contains_Interpro_domain(s)__IPR016455__Xyloglucan_endotransglucosylase/hydrolase__IPR008263__Glycoside_hydrolase,_family_16,_active_site_
Solyc07g009500	12.0528	257.368	4.41639	5.00E-05	0.000717626	yes	GO:0008061,GO:0016998	Chitinase_(AHRD_V1_***-_P93327_MEDTR);_contains_Interpro_domain(s)__IPR001002__Chitin-binding,_type_1_
Solyc07g016160	0.456181	1.49001	1.70764	5.00E-04	0.00519531	yes	NA	NA
Solyc07g017770	29.284	12.9776	-1.17409	5.00E-05	0.000717626	yes	GO:0010176	Homogentisate_phytyltransferase_(AHRD_V1_**-*_B2M1Y0_MANES);_contains_Interpro_domain(s)__IPR000537__UbiA_prenyltransferase_
Solyc07g017950	0	3.5595	Inf	5.00E-05	0.000717626	yes	GO:0005515,GO:0005507	Ribulose_bisphosphate_carboxylase_small_chain_(AHRD_V1_***-_C6T529_SOYBN);_contains_Interpro_domain(s)__IPR000894__Ribulose_bisphosphate_carboxylase,_small_chain_
Solyc07g026930	0.55934	5.78669	3.37094	5.00E-05	0.000717626	yes	GO:0008493	Tetracycline_transporter_(AHRD_V1_**-*_D7L897_ARALY);_contains_Interpro_domain(s)__IPR016196__Major_facilitator_superfamily,_general_substrate_transporter_
Solyc07g040990	19.6815	42.954	1.12595	5.00E-05	0.000717626	yes	GO:0005515	Protein_phosphatase_2C_(AHRD_V1_***-_A5A6P8_WHEAT);_contains_Interpro_domain(s)__IPR015655__Protein_phosphatase_2C_
Solyc07g041080	8.13315	17.3129	1.08996	5.00E-05	0.000717626	yes	GO:0000166	WD_repeat-containing_protein_61_(AHRD_V1_**--_B5XGQ3_SALSA);_contains_Interpro_domain(s)__IPR020472__G-protein_beta_WD-40_repeat,_region_
Solyc07g041280	0.630412	1.79165	1.50692	0.0051	0.0336039	yes	GO:0000257,GO:0050126	Nitrilase_2_(AHRD_V1_**-*_D3BLP1_POLPA);_contains_Interpro_domain(s)__IPR003010__Nitrilase/cyanide_hydratase_and_apolipoprotein_N-acyltransferase_
Solyc07g043310	72.1176	198.239	1.45882	5.00E-05	0.000717626	yes	GO:0030170	Aminotransferase_(AHRD_V1_***-_D2KZ08_WHEAT);_contains_Interpro_domain(s)__IPR005814__Aminotransferase_class-III_
Solyc07g043420	0.180423	1.03121	2.51488	0.00595	0.038168	yes	GO:0010302,GO:0045431	2-oxoglutarate-dependent_dioxygenase_(AHRD_V1_**-*_Q9ZSH4_SOLCH);_contains_Interpro_domain(s)__IPR005123__Oxoglutarate_and_iron-dependent_oxygenase_
Solyc07g043550	0.624007	1.95387	1.6467	0.00205	0.0161508	yes	GO:0050373,GO:0042803	UDP-glucose_4-epimerase_(AHRD_V1_****_A6LK35_THEM4);_contains_Interpro_domain(s)__IPR005886__UDP-glucose_4-epimerase_
Solyc07g045090	14.1698	51.2653	1.85517	5.00E-05	0.000717626	yes	GO:0005515,GO:0032440	Alcohol_dehydrogenase_zinc-binding_domain_protein_(AHRD_V1_**-*_D2QM87_SPILD);_contains_Interpro_domain(s)__IPR002085__Alcohol_dehydrogenase_superfamily,_zinc-containing_
Solyc07g045170	4.47859	1.29687	-1.78801	5.00E-05	0.000717626	yes	GO:0006096,GO:0005945	184_(Fragment)_(AHRD_V1_*-*-_O80379_DAUCA)
Solyc07g045540	2.36533	4.87082	1.04212	0.00195	0.0155541	yes	GO:0004345	Glucose-6-phosphate_1-dehydrogenase_(AHRD_V1_****_O65856_TOBAC);_contains_Interpro_domain(s)__IPR001282__Glucose-6-phosphate_dehydrogenase_
Solyc07g049440	2.91773	20.2426	2.79447	5.00E-05	0.000717626	yes	GO:0004091	GDSL_esterase/lipase_At2g04570_(AHRD_V1_***-_GDL34_ARATH);_contains_Interpro_domain(s)__IPR001087__Lipase,_GDSL_
Solyc07g049660	6.26647	2.35123	-1.41424	1.00E-04	0.00132412	yes	GO:0010327	Acetyl_coenzyme_A_cis-3-hexen-1-ol_acetyl_transferase_(AHRD_V1_**-*_Q9SRQ2_ARATH);_contains_Interpro_domain(s)__IPR003480__Transferase_
Solyc07g052430	16.3525	5.37985	-1.60387	5.00E-05	0.000717626	yes	GO:0005515,GO:0003924	Transmembrane_protein_97_(AHRD_V1_*-*-_TMM97_HUMAN);_contains_Interpro_domain(s)__IPR016964__Transmembrane_protein_97,_predicted_
Solyc07g052740	18.3096	9.02354	-1.02083	5.00E-05	0.000717626	yes	NA	NA
Solyc07g052900	20.0979	9.66941	-1.05555	6.00E-04	0.00603868	yes	GO:0006915	Os09g0451700_protein_(Fragment)_(AHRD_V1_*---_Q0J1B9_ORYSJ);_contains_Interpro_domain(s)__IPR007592__Protein_of_unknown_function_DUF573_
Solyc07g052970	1.2579	0.378488	-1.7327	0.00195	0.0155541	yes	GO:0005515,GO:0009416	Phototropic-responsive_NPH3_family_protein_(AHRD_V1_**--_D7LA45_ARALY);_contains_Interpro_domain(s)__IPR004249__NPH3_
Solyc07g053230	2.24775	0.314817	-2.8359	0.00225	0.0175418	yes	GO:0003677,GO:0045449	Myb-related_transcription_factor_(AHRD_V1_*---_B5RHV2_MUSBA);_contains_Interpro_domain(s)__IPR015495__Myb_transcription_factor_
Solyc07g053360	0.698002	6.34306	3.18388	5.00E-05	0.000717626	yes	GO:0005515,GO:0042626	Seed_biotin-containing_protein_SBP65_(AHRD_V1_*---_SBP65_PEA);_contains_Interpro_domain(s)__IPR004238__Late_embryogenesis_abundant_protein_
Solyc07g054080	21.6039	53.609	1.31119	5.00E-05	0.000717626	yes	GO:0004842	RING_finger_protein_5_(AHRD_V1_*---_B6TI40_MAIZE);_contains_Interpro_domain(s)__IPR018957__Zinc_finger,_C3HC4_RING-type_
Solyc07g054300	3.59411	11.3701	1.66154	5.00E-05	0.000717626	yes	GO:0003824	Phosphatase_2C_family_protein_(AHRD_V1_***-_D7KDP0_ARALY);_contains_Interpro_domain(s)__IPR015655__Protein_phosphatase_2C_
Solyc07g054430	0.417415	2.68144	2.68346	5.00E-04	0.00519531	yes	GO:0030412,GO:0030409	Glutamate_formiminotransferase_(AHRD_V1_****_B6UFR4_MAIZE);_contains_Interpro_domain(s)__IPR012886__Formiminotransferase,_N-terminal_
Solyc07g055050	2.23557	6.95854	1.63814	1.00E-04	0.00132412	yes	GO:0003723	ATP_synthase_I-like_protein_(AHRD_V1_**--_A8HNA8_CHLRE);_contains_Interpro_domain(s)__IPR008413__ATPase,_F0_complex,_subunit_I,_bacillus-type_
Solyc07g055260	7.09443	14.646	1.04575	1.00E-04	0.00132412	yes	GO:0006457,GO:0031072	Chaperone_protein_dnaJ_10_(AHRD_V1_*-*-_B6TAW2_MAIZE);_contains_Interpro_domain(s)__IPR003095__Heat_shock_protein_DnaJ_
Solyc07g055280	3.26815	6.80228	1.05754	0.0065	0.0409213	yes	GO:0045449	WRKY_transcription_factor_5_(AHRD_V1_***-_A7UGD2_SOLTU);_contains_Interpro_domain(s)__IPR003657__DNA-binding_WRKY_
Solyc07g055640	0.16806	2.35688	3.80983	5.00E-05	0.000717626	yes	GO:0005515	Receptor-like_kinase_(AHRD_V1_*-*-_B6EB06_NICGU);_contains_Interpro_domain(s)__IPR002290__Serine/threonine_protein_kinase_
Solyc07g055990	4.62769	0.770571	-2.58629	5.00E-05	0.000717626	yes	GO:0016798	Xyloglucan_endotransglucosylase/hydrolase_7_(AHRD_V1_****_C0IRG6_ACTDE);_contains_Interpro_domain(s)__IPR016455__Xyloglucan_endotransglucosylase/hydrolase_
Solyc07g056000	32.0799	10.2639	-1.64409	5.00E-05	0.000717626	yes	GO:0016798	Xyloglucan_endotransglucosylase/hydrolase_7_(AHRD_V1_****_C0IRG6_ACTDE);_contains_Interpro_domain(s)__IPR016455__Xyloglucan_endotransglucosylase/hydrolase__IPR008263__Glycoside_hydrolase,_family_16,_active_site_
Solyc07g056540	1.48551	16.457	3.46968	5.00E-05	0.000717626	yes	GO:0008891	L-lactate_dehydrogenase_(AHRD_V1_***-_C0S8Q7_PARBP);_contains_Interpro_domain(s)__IPR012133__Alpha-hydroxy_acid_dehydrogenase,_FMN-dependent_
Solyc07g056580	18.3212	8.46948	-1.11317	5.00E-05	0.000717626	yes	GO:0051740	Ethylene_receptor_(AHRD_V1_****_Q5QG25_SOLLC);_contains_Interpro_domain(s)__IPR001789__Signal_transduction_response_regulator,_receiver_region__IPR014525__Signal_transduction_histidine_kinase,_hybrid-type,_ethylene_sensor__IPR005467__Signal_transduction_histidine_kinase,_core_
Solyc07g056690	762.176	300.333	-1.34356	5.00E-05	0.000717626	yes	GO:0005515	Carboxyl-terminal_peptidase_(AHRD_V1_***-_B6TV70_MAIZE);_contains_Interpro_domain(s)__IPR004314__Protein_of_unknown_function_DUF239,_plant_
Solyc07g062130	1.0524	4.5284	2.10532	5.00E-05	0.000717626	yes	GO:0050377,GO:0010280	Dtdp-glucose_4_6-dehydratase_(AHRD_V1_*-**_B8C5W5_THAPS);_contains_Interpro_domain(s)__IPR016040__NAD(P)-binding_domain_
Solyc07g062750	2.42302	0.609043	-1.99219	0.00135	0.0116144	yes	GO:0005515	ERI1_exoribonuclease_3_(AHRD_V1_**--_ERI3_BOVIN);_contains_Interpro_domain(s)__IPR006055__Exonuclease_
Solyc07g063530	44.4344	93.637	1.0754	5.00E-05	0.000717626	yes	GO:0005215	Unknown_Protein_(AHRD_V1)
Solyc07g063770	1.53609	5.58855	1.86321	5.00E-05	0.000717626	yes	GO:0019199,GO:0004674	Serine/threonine_kinase_receptor_(AHRD_V1_****_Q7DMS5_BRANA);_contains_Interpro_domain(s)__IPR002290__Serine/threonine_protein_kinase_
Solyc07g063850	0.233299	2.17763	3.22251	1.00E-04	0.00132412	yes	GO:0010279	Indole-3-acetic_acid-amido_synthetase_GH3.8_(AHRD_V1_****_B6U4E2_MAIZE);_contains_Interpro_domain(s)__IPR004993__GH3_auxin-responsive_promoter_
Solyc07g063860	12.0765	4.20312	-1.52267	0.00065	0.00641603	yes	GO:0010279	POT_family_domain_containing_protein_expressed_(AHRD_V1_***-_D8L9H8_WHEAT);_contains_Interpro_domain(s)__IPR007493__Protein_of_unknown_function_DUF538_
Solyc07g063950	0.223812	1.06414	2.24933	0.0022	0.0172343	yes	GO:0004672,GO:0005515	Receptor-like_kinase_(AHRD_V1_****_A7VM68_9VIRI);_contains_Interpro_domain(s)__IPR002290__Serine/threonine_protein_kinase_
Solyc07g064170	729.986	322.273	-1.17958	0.00015	0.00189532	yes	GO:0005618,GO:0030599	Pectinesterase_(AHRD_V1_***-_B9RXQ4_RICCO);_contains_Interpro_domain(s)__IPR018040__Pectinesterase,_active_site__IPR000070__Pectinesterase,_catalytic_
Solyc07g064180	75.5092	22.3249	-1.758	5.00E-05	0.000717626	yes	NA	NA
Solyc07g064580	3.3109	6.82005	1.04256	0.00035	0.00385537	yes	GO:0003677	Os04g0625000_protein_(Fragment)_(AHRD_V1_*-*-_Q0J9Y7_ORYSJ)
Solyc07g064650	3.69547	0.407759	-3.17997	0.00055	0.00562692	yes	GO:0005515	Arabidopsis_thaliana_genomic_DNA_chromosome_5_P1_clone_MOK16_(AHRD_V1_*---_Q9LYW2_ARATH);_contains_Interpro_domain(s)__IPR007608__Protein_of_unknown_function_DUF584_
Solyc07g065410	272.308	134.583	-1.01674	0.00055	0.00562692	yes	GO:0008324	Unknown_Protein_(AHRD_V1)
Solyc07g065920	11.6614	4.60472	-1.34056	5.00E-05	0.000717626	yes	GO:0003676	Ferredoxin-fold_anticodon-binding_domain-containing_protein_1_(AHRD_V1_*--*_FDXA1_HUMAN);_contains_Interpro_domain(s)__IPR019446__Domain_of_unknown_function_DUF2431_
Solyc07g065990	5.30713	16.2824	1.61731	5.00E-05	0.000717626	yes	GO:0016021	Unknown_Protein_(AHRD_V1);_contains_Interpro_domain(s)__IPR000136__Oleosin_
Solyc07g066020	2.20775	6.82033	1.62726	5.00E-05	0.000717626	yes	GO:0015171	Amino_acid_permease_(AHRD_V1_****_B9N5L8_POPTR);_contains_Interpro_domain(s)__IPR013057__Amino_acid_transporter,_transmembrane_
Solyc07g066150	13.3094	52.2435	1.9728	5.00E-05	0.000717626	yes	GO:0016020	Photosystem_I_reaction_center_subunit_V_(AHRD_V1_***-_B6U534_MAIZE);_contains_Interpro_domain(s)__IPR017494__Photosystem_I_reaction_center,_PsaG,_plant_
Solyc07g066310	817.079	2414.67	1.56328	5.00E-05	0.000717626	yes	GO:0042651	photosystem_II_polypeptide_(AHRD_V1_***-_Q6V7X5_TRIPR);_contains_Interpro_domain(s)__IPR006814__Photosystem_II_protein_PsbR_
Solyc07g005020	29.4531	9.46332	-1.638	5.00E-05	0.000717626	yes	GO:0005515	DNA_replication_licensing_factor_(AHRD_V1_***-_Q2UAJ0_ASPOR);_contains_Interpro_domain(s)__IPR008048__MCM_protein_5_
Solyc07g005180	2.47519	6.1077	1.30309	0.0045	0.0305242	yes	GO:0016301	Unknown_Protein_(AHRD_V1);_contains_Interpro_domain(s)__IPR010471__Protein_of_unknown_function_DUF1068_
Solyc07g005860	2.92638	7.43898	1.34599	5.00E-05	0.000717626	yes	GO:0004519	Os02g0794300_protein_(Fragment)_(AHRD_V1_*-*-_Q0DWU9_ORYSJ);_contains_Interpro_domain(s)__IPR007573__Protein_of_unknown_function_DUF566_
Solyc07g006030	43.4707	108.387	1.31807	5.00E-05	0.000717626	yes	GO:0005488	Protein_TIF31_homolog_(AHRD_V1_*---_TIF31_COCIM);_contains_Interpro_domain(s)__IPR011990__Tetratricopeptide-like_helical_
Solyc07g006040	1.07576	14.2794	3.73051	0.00365	0.0258015	yes	GO:0005488	Unknown_Protein_(AHRD_V1)
Solyc07g006140	14.979	5.74421	-1.38276	5.00E-05	0.000717626	yes	GO:0008395,GO:0019825	Cytochrome_P450
Solyc07g006230	0	0.914905	Inf	0.0023	0.0178464	yes	GO:0050378,GO:0048040	Unknown_Protein_(AHRD_V1)
Solyc07g006630	3.26737	12.7021	1.95886	5.00E-05	0.000717626	yes	GO:0003700	CONSTANS-like_protein_(AHRD_V1_***-_B2MW87_SOLLC);_contains_Interpro_domain(s)__IPR010402__CCT_domain_
Solyc07g007150	14.1872	5.14073	-1.46455	0.00655	0.0411927	yes	GO:0004712	Unknown_Protein_(AHRD_V1)
Solyc07g007170	32.4718	15.6315	-1.05473	4.00E-04	0.00429032	yes	GO:0008270	Zinc_finger_family_protein_(AHRD_V1_***-_D7L4D8_ARALY)
Solyc07g007560	10.5302	32.1172	1.60881	5.00E-05	0.000717626	yes	GO:0005315	Vesicular_glutamate_transporter_3_(AHRD_V1_**-*_B5AU16_DANRE);_contains_Interpro_domain(s)__IPR016196__Major_facilitator_superfamily,_general_substrate_transporter_
Solyc07g007600	36.118	115.721	1.67987	5.00E-05	0.000717626	yes	GO:0009678	Pyrophosphate-energized_proton_pump_(AHRD_V1_***-_B0SRX3_LEPBP);_contains_Interpro_domain(s)__IPR004131__Inorganic_H+_pyrophosphatase_
Solyc07g007740	29.776	180.878	2.6028	0.00235	0.0181637	yes	GO:0030414	Defensin-like_protein_(AHRD_V1_***-_DEF_TOBAC);_contains_Interpro_domain(s)__IPR008176__Gamma_thionin_
Solyc07g007760	299.874	746.774	1.31632	5.00E-05	0.000717626	yes	GO:0030414	Defensin_protein_(AHRD_V1_***-_B1N681_SOLPI);_contains_Interpro_domain(s)__IPR008177__Gamma_Purothionin_
Solyc07g008110	24.3705	190.503	2.96661	5.00E-05	0.000717626	yes	GO:0009055	Blue_copper_protein_(Fragment)_(AHRD_V1_*---_O82576_MAIZE);_contains_Interpro_domain(s)__IPR003245__Plastocyanin-like_
Solyc07g008250	45.3793	112.626	1.31143	5.00E-05	0.000717626	yes	GO:0005515,GO:0004842	SCF_E3_ubiquitin_ligase_complex_F-box_protein_grrA_(AHRD_V1_*-**_C5FDH1_NANOT);_contains_Interpro_domain(s)__IPR006553__Leucine-rich_repeat,_cysteine-containing_subtype_
Solyc07g008280	3.62933	20.8724	2.52382	5.00E-05	0.000717626	yes	GO:0005840	Unknown_Protein_(AHRD_V1)
Solyc07g008440	0.685028	2.64661	1.94991	0.00065	0.00641603	yes	GO:0005345	Purine_permease_family_protein_(AHRD_V1_**-*_D7MCV2_ARALY);_contains_Interpro_domain(s)__IPR004853__Protein_of_unknown_function_DUF250_
Solyc07g008540	3.6985	7.86654	1.08879	0.00085	0.00801563	yes	GO:0030528	CONSTANS-like_zinc_finger_protein_(AHRD_V1_*-*-_D0EP06_SOYBN);_contains_Interpro_domain(s)__IPR010402__CCT_domain_
Solyc07g008620	33.5409	6.1562	-2.44581	5.00E-05	0.000717626	yes	GO:0005515	LRR_receptor-like_serine/threonine-protein_kinase,_RLP
Solyc07g009050	0.75704	6.21003	3.03616	0.00525	0.0344154	yes	GO:0006952	Unknown_Protein_(AHRD_V1)
Solyc07g009470	2.58723	0.232393	-3.47677	5.00E-05	0.000717626	yes	GO:0005515	Unknown_Protein_(AHRD_V1)
Solyc07g018040	0.44718	2.03285	2.18458	0.00165	0.013621	yes	GO:0003700	Unknown_Protein_(AHRD_V1)
Solyc07g018070	0.809495	0.160629	-2.33329	0.00075	0.00720506	yes	GO:0019538	Heat_shock_protein-related_(Fragment)_(AHRD_V1_*---_B7ZEI4_ARATH);_contains_Interpro_domain(s)__IPR004176__Clp,_N-terminal_
Solyc07g018190	0.125558	0.762782	2.60292	6.00E-04	0.00603868	yes	GO:0005515,GO:0019199	Receptor_like_kinase,_RLK
Solyc07g018300	4.6315	1.35188	-1.77651	0.00045	0.00475	yes	GO:0003697,GO:0047485	Single-stranded_DNA_binding_protein_p30_subunit_(AHRD_V1_****_C5JUU5_AJEDS);_contains_Interpro_domain(s)__IPR014646__Replication_protein_A,_subunit_RPA32_
Solyc07g022830	4.15748	9.62794	1.21152	1.00E-04	0.00132412	yes	GO:0016021	Xenotropic_and_polytropic_retrovirus_receptor_(AHRD_V1_**--_B2GU54_XENTR);_contains_Interpro_domain(s)__IPR004342__EXS,_C-terminal_
Solyc07g022920	8.03664	0.139385	-5.84944	0.00025	0.00292046	yes	GO:0031409	BSD_domain_containing_protein_expressed_(AHRD_V1_***-_Q851F1_ORYSJ);_contains_Interpro_domain(s)__IPR005607__BSD_
Solyc07g025380	1.12616	0.0709846	-3.98776	0.00115	0.0102219	yes	GO:0008395,GO:0019825	Unknown_Protein_(AHRD_V1)
Solyc07g026650	12.0496	2.66076	-2.17908	5.00E-05	0.000717626	yes	GO:0045431,GO:0009815	1-aminocyclopropane-1-carboxylate_oxidase_(AHRD_V1_****_Q6A1K7_SOLLC);_contains_Interpro_domain(s)__IPR005123__Oxoglutarate_and_iron-dependent_oxygenase_
Solyc07g032380	11.8218	24.4728	1.04973	5.00E-05	0.000717626	yes	GO:0006508	Pentatricopeptide_repeat-containing_protein_(AHRD_V1_***-_D7M4J8_ARALY);_contains_Interpro_domain(s)__IPR002885__Pentatricopeptide_repeat_
Solyc07g039600	8.40902	32.532	1.95185	5.00E-05	0.000717626	yes	GO:0003700	Unknown_Protein_(AHRD_V1)
Solyc07g041750	13.3333	27.7056	1.05514	5.00E-05	0.000717626	yes	GO:0003676	Os03g0169000_protein_(Fragment)_(AHRD_V1_***-_Q0DUS7_ORYSJ);_contains_Interpro_domain(s)__IPR004348__Protein_of_unknown_function_DUF246,_plant_
Solyc07g042460	0.638975	4.13019	2.69238	5.00E-05	0.000717626	yes	GO:0016174	Respiratory_burst_oxidase-like_protein_E_(AHRD_V1_****_B2D0N7_HORVD);_contains_Interpro_domain(s)__IPR013121__Ferric_reductase,_NAD_binding_
Solyc07g042490	663.105	263.502	-1.33143	5.00E-05	0.000717626	yes	GO:0005516	SAUR33-auxin-responsive_SAUR_family_member_(AHRD_V1_***-_B6T035_MAIZE);_contains_Interpro_domain(s)__IPR003676__Auxin_responsive_SAUR_protein_
Solyc07g043050	2.82405	10.136	1.84365	5.00E-05	0.000717626	yes	GO:0080043	UDP-glucosyltransferase_(AHRD_V1_**-*_A7M6U9_IPONI);_contains_Interpro_domain(s)__IPR002213__UDP-glucuronosyl/UDP-glucosyltransferase_
Solyc07g043230	3.4801	0.608423	-2.51598	5.00E-05	0.000717626	yes	GO:0000006,GO:0000007	Low_affinity_zinc_transporter_(AHRD_V1_****_A3LU47_PICST);_contains_Interpro_domain(s)__IPR004698__Zinc/iron_permease,_fungal_and_plant_
Solyc07g044860	306.698	614.326	1.00219	3.00E-04	0.00339628	yes	GO:0008266	Oxygen-evolving_enhancer_protein_2,_chloroplastic_(AHRD_V1_***-_PSBP_SOLLC);_contains_Interpro_domain(s)__IPR002683__Photosystem_II_oxygen_evolving_complex_protein_PsbP_
Solyc07g045300	13.1648	33.1888	1.33402	5.00E-05	0.000717626	yes	GO:0004467	Unknown_Protein_(AHRD_V1)
Solyc07g047840	3.59467	14.3401	1.99612	3.00E-04	0.00339628	yes	GO:0043621	Unknown_Protein_(AHRD_V1)
Solyc07g047850	7.85732	50.5806	2.68648	5.00E-05	0.000717626	yes	GO:0016168	Chlorophyll_a-b_binding_protein_4,_chloroplastic_(AHRD_V1_****_CB24_SOLLC);_contains_Interpro_domain(s)__IPR001344__Chlorophyll_A-B_binding_protein_
Solyc07g048090	1.4622	26.7689	4.19434	5.00E-05	0.000717626	yes	GO:0004773	Fasciclin-like_arabinogalactan_protein_2_(AHRD_V1_***-_A9XTK7_GOSHI);_contains_Interpro_domain(s)__IPR000782__FAS1_domain_
Solyc07g049290	0.0852217	6.90148	6.33954	0.00105	0.0095457	yes	GO:0042937,GO:0042936	Nitrate_transporter_(AHRD_V1_****_Q8LG02_ARATH);_contains_Interpro_domain(s)__IPR000109__TGF-beta_receptor,_type_I/II_extracellular_region_
Solyc07g049700	0.39964	3.43595	3.10394	5.00E-05	0.000717626	yes	GO:0005515,GO:0000166	Cc-nbs-lrr,_resistance_protein
Solyc07g051820	0.061729	0.681084	3.46381	0.0032	0.0232145	yes	GO:0016759	Cellulose_synthase_(AHRD_V1_****_Q2HT12_MEDTR);_contains_Interpro_domain(s)__IPR005150__Cellulose_synthase_
Solyc07g051950	75.3051	16.1346	-2.22259	5.00E-05	0.000717626	yes	GO:0016021	C4-dicarboxylate_transporter/malic_acid_transport_family_protein_(AHRD_V1_***-_D7KUS7_ARALY);_contains_Interpro_domain(s)__IPR004695__C4-dicarboxylate_transporter/malic_acid_transport_protein_
Solyc07g052670	0.966211	2.74591	1.50687	0.0027	0.0203009	yes	GO:0003700	Transcription_factor_(Fragment)_(AHRD_V1_****_D6MKL1_9ASPA);_contains_Interpro_domain(s)__IPR011598__Helix-loop-helix_DNA-binding_
Solyc07g053130	0.558801	1.87319	1.74509	5.00E-05	0.000717626	yes	GO:0019199,GO:0004674	Serine/threonine-protein_kinase_receptor_(AHRD_V1_****_B6U2B7_MAIZE);_contains_Interpro_domain(s)__IPR002290__Serine/threonine_protein_kinase_
Solyc07g053600	0.465213	1.04492	1.16743	0.0081	0.0488039	yes	GO:0004675	Receptor_like_kinase,_RLK
Solyc07g053720	3.77645	1.15423	-1.7101	4.00E-04	0.00429032	yes	GO:0004838	Tyrosine_aminotransferase-like_protein_(AHRD_V1_****_Q9LVY1_ARATH);_contains_Interpro_domain(s)__IPR005958__Tyrosine/nicotianamine_aminotransferase_
Solyc07g053760	19.3496	8.09925	-1.25644	5.00E-05	0.000717626	yes	GO:0004722	Serine/threonine_phosphatase_family_protein_(AHRD_V1_****_C1E0J1_9CHLO);_contains_Interpro_domain(s)__IPR015655__Protein_phosphatase_2C_
Solyc07g053910	22.0756	47.8761	1.11685	5.00E-05	0.000717626	yes	GO:0006468	Cell_division_protein_kinase_10_(AHRD_V1_*-*-_D3TRH8_GLOMM);_contains_Interpro_domain(s)__IPR002290__Serine/threonine_protein_kinase_
Solyc07g053920	0.189153	2.55757	3.75715	5.00E-05	0.000717626	yes	GO:0005975	Mannan_endo-1_4-beta-mannosidase_(AHRD_V1_***-_A8FDC6_BACP2);_contains_Interpro_domain(s)__IPR001547__Glycoside_hydrolase,_family_5_
Solyc07g054220	1.60329	4.25324	1.40752	0.00145	0.0123096	yes	GO:0003677	Ethylene_responsive_transcription_factor_2a_(AHRD_V1_*-*-_C0J9I7_9ROSA);_contains_Interpro_domain(s)__IPR001471__Pathogenesis-related_transcriptional_factor_and_ERF,_DNA-binding_
Solyc07g054290	53.9078	118.391	1.135	5.00E-05	0.000717626	yes	GO:0004058	Photosystem_II_family_protein_(AHRD_V1_*-*-_D7KCG4_ARALY)
Solyc07g054490	7.38915	17.0279	1.20442	5.00E-05	0.000717626	yes	GO:0019904	Secretory_carrier_membrane_protein_(AHRD_V1_***-_B3TLU6_ELAGV);_contains_Interpro_domain(s)__IPR007273__SCAMP_
Solyc07g054500	1.06788	2.77337	1.37689	0.00025	0.00292046	yes	GO:0004674	Receptor_like_kinase,_RLK
Solyc07g055130	6.47735	16.4082	1.34094	5.00E-05	0.000717626	yes	GO:0006468	Kinase_family_protein_(AHRD_V1_***-_D7LW60_ARALY);_contains_Interpro_domain(s)__IPR002290__Serine/threonine_protein_kinase_
Solyc07g055470	0	1.81093	Inf	5.00E-05	0.000717626	yes	GO:0019825	Cytochrome_P450
Solyc07g055540	5.39346	11.988	1.15231	1.00E-04	0.00132412	yes	GO:0008395,GO:0019825	Cytochrome_P450
Solyc07g056040	15.1666	68.5715	2.17671	5.00E-05	0.000717626	yes	GO:0005515	UPF0497_membrane_protein_11_(AHRD_V1_***-_U497B_VITVI);_contains_Interpro_domain(s)__IPR006459__Uncharacterised_protein_family_UPF0497,_trans-membrane_plant_subgroup_
Solyc07g056190	20.1717	9.45349	-1.09342	0.0057	0.0368805	yes	GO:0004252	NBS-LRR_class_disease_resistance_protein_(AHRD_V1_*---_D5L9G7_ORYSI)
Solyc07g056320	1.99454	5.47403	1.45655	2.00E-04	0.00242471	yes	GO:0003841	ER_glycerol-phosphate_acyltransferase_(AHRD_V1_****_B9T753_RICCO);_contains_Interpro_domain(s)__IPR002123__Phospholipid/glycerol_acyltransferase_
Solyc07g056340	4.70928	11.2882	1.26124	5.00E-05	0.000717626	yes	GO:0003723	RNA-binding_protein_(AHRD_V1_*--*_A8JCE7_CHLRE);_contains_Interpro_domain(s)__IPR007201__RNA_recognition_motif_2_
Solyc07g056490	42.3536	104.346	1.30082	5.00E-05	0.000717626	yes	GO:0004364	Glutathione_transferase_(AHRD_V1_****_O49821_CARPA);_contains_Interpro_domain(s)__IPR004046__Glutathione_S-transferase,_C-terminal_
Solyc07g056570	66.6315	150.421	1.17473	5.00E-05	0.000717626	yes	GO:0045549	9-cis-epoxycarotenoid_dioxygenase
Solyc07g062580	1.9832	5.34889	1.43141	5.00E-05	0.000717626	yes	GO:0005488,GO:0045454	DnaJ_homolog_subfamily_C_member_7_(AHRD_V1_*---_B5X1N5_SALSA);_contains_Interpro_domain(s)__IPR015609__Molecular_chaperone,_heat_shock_protein,_Hsp40,_DnaJ_
Solyc07g062700	45.1597	130.636	1.53245	5.00E-05	0.000717626	yes	GO:0016021,GO:0005509	Sodium/calcium_exchanger_family_protein_(AHRD_V1_***-_D7KKF3_ARALY);_contains_Interpro_domain(s)__IPR004837__Sodium/calcium_exchanger_membrane_region_
Solyc07g062780	4.26205	0.887453	-2.26381	0.00015	0.00189532	yes	GO:0019789	E3_SUMO-protein_ligase_NSE2_(AHRD_V1_****_C3KJP6_ANOFI);_contains_Interpro_domain(s)__IPR004181__Zinc_finger,_MIZ-type_
Solyc07g063000	5.97837	2.91343	-1.03703	0.00045	0.00475	yes	GO:0001653	Receptor_like_kinase,_RLK
Solyc07g063350	0.0989248	0.937755	3.24481	1.00E-04	0.00132412	yes	GO:0016563	COP1-Interacting_ProteinI_7_(CIP7)_(Fragment)_(AHRD_V1_*-*-_Q7GDB1_ARATH)
Solyc07g063460	14.0257	33.3619	1.25013	5.00E-05	0.000717626	yes	GO:0008152	Methyltransferase_family_protein_(AHRD_V1_***-_C0WM11_LACBU);_contains_Interpro_domain(s)__IPR013216__Methyltransferase_type_11_
Solyc07g063600	1.08551	5.60146	2.36742	5.00E-05	0.000717626	yes	GO:0005198	Chlorophyll_a-b_binding_protein_13,_chloroplastic_(AHRD_V1_***-_CB23_SOLLC);_contains_Interpro_domain(s)__IPR001344__Chlorophyll_A-B_binding_protein_
Solyc07g063610	20.8395	93.0972	2.15942	5.00E-05	0.000717626	yes	GO:0042803	Dynein_light_chain_2_cytoplasmic_(AHRD_V1_***-_C3KIM6_ANOFI);_contains_Interpro_domain(s)__IPR001372__Dynein_light_chain,_type_1_and_2_
Solyc07g063750	2.82063	9.23076	1.71043	5.00E-05	0.000717626	yes	GO:0019199,GO:0004674	Serine/threonine-protein_kinase_receptor_(AHRD_V1_****_B6U2B7_MAIZE);_contains_Interpro_domain(s)__IPR002290__Serine/threonine_protein_kinase_
Solyc07g063820	0.32888	1.0644	1.6944	0.0022	0.0172343	yes	GO:0019199,GO:0004674	Serine/threonine-protein_kinase_receptor_(AHRD_V1_****_B6U2B7_MAIZE);_contains_Interpro_domain(s)__IPR002290__Serine/threonine_protein_kinase_
Solyc07g064410	21.2531	44.1397	1.05441	5.00E-05	0.000717626	yes	GO:0004722	Ubiquitin-conjugating_enzyme-like_protein_(AHRD_V1_*---_A4HBP2_LEIBR);_contains_Interpro_domain(s)__IPR019547__Kua-ubiquitin_conjugating_enzyme_hybrid,_localisation_
Solyc07g064870	0.136582	2.53186	4.21236	0.00015	0.00189532	yes	GO:0005975,GO:0003824	Endoglucanase_1_(AHRD_V1_***-_B6U0J0_MAIZE);_contains_Interpro_domain(s)__IPR001701__Glycoside_hydrolase,_family_9_
Solyc07g065090	3.49253	7.5023	1.10306	0.0033	0.0238053	yes	GO:0004675	Polygalacturonase_inhibitor_protein_(AHRD_V1_***-_Q40160_SOLLC);_contains_Interpro_domain(s)__IPR013210__Leucine-rich_repeat,_N-terminal_
Solyc07g065190	8.79702	2.21944	-1.98682	1.00E-04	0.00132412	yes	GO:0030001	Heavy_metal-associated_domain_containing_protein_expressed_(AHRD_V1_*-*-_Q2QXS5_ORYSJ);_contains_Interpro_domain(s)__IPR006121__Heavy_metal_transport/detoxification_protein_
Solyc07g065290	5.21344	16.7824	1.68664	5.00E-05	0.000717626	yes	GO:0003676,GO:0008270,GO:0000166	Zinc_finger_CCCH_domain-containing_protein_18_(AHRD_V1_***-_C3H18_ARATH);_contains_Interpro_domain(s)__IPR000571__Zinc_finger,_CCCH-type_
Solyc07g065500	2.57412	6.70597	1.38136	0.0068	0.0423496	yes	GO:0003700	Nuclear_transcription_factor_Y_subunit_B-3_(AHRD_V1_****_B6SUG8_MAIZE);_contains_Interpro_domain(s)__IPR003957__Transcription_factor,_CBFA/NFYB,_DNA_topoisomerase_
Solyc07g065730	4.80047	2.24953	-1.09355	0.0013	0.0112435	yes	GO:0004519,GO:0008116	Pentatricopeptide_repeat-containing_protein_(AHRD_V1_***-_D7MMG1_ARALY);_contains_Interpro_domain(s)__IPR002885__Pentatricopeptide_repeat_
Solyc07g066160	2.94641	0.553297	-2.41283	4.00E-04	0.00429032	yes	GO:0005622	Zinc_finger_family_protein_(AHRD_V1_*-*-_D7MD22_ARALY);_contains_Interpro_domain(s)__IPR007087__Zinc_finger,_C2H2-type_
Solyc07g066570	5.87784	13.3769	1.18639	0.00125	0.0109109	yes	GO:0005515	&gtF3O9.30_(AHRD_V1_***-_Q9SA48_ARATH)
Solyc08g005150	23.5836	4.69192	-2.32953	5.00E-05	0.000717626	yes	GO:0003713,GO:0004842	Ubiquitin_ligase_(AHRD_V1_**-*_B3G3Y7_ADIVA);_contains_Interpro_domain(s)__IPR006575__RWD_
Solyc08g005350	9.03033	18.3821	1.02545	0.00025	0.00292046	yes	GO:0004842	F-box_family_protein_(AHRD_V1_***-_B9GFH4_POPTR);_contains_Interpro_domain(s)__IPR001810__Cyclin-like_F-box_
Solyc08g005800	3.43868	0.886327	-1.95594	9.00E-04	0.00839891	yes	GO:0004091	Pectinacetylesterase_like_protein_(Fragment)_(AHRD_V1_**--_Q56WP8_ARATH);_contains_Interpro_domain(s)__IPR004963__Pectinacetylesterase_
Solyc08g006460	7.08839	38.5344	2.44261	5.00E-05	0.000717626	yes	GO:0008270	RING-finger_protein_like_(AHRD_V1_*-*-_B6SVN2_MAIZE);_contains_Interpro_domain(s)__IPR018957__Zinc_finger,_C3HC4_RING-type_
Solyc08g006530	0.342098	3.06152	3.16177	0.00025	0.00292046	yes	GO:0005515,GO:0003700	CONSTANS-like_protein_(AHRD_V1_**--_Q0MQL9_SOLTU);_contains_Interpro_domain(s)__IPR010402__CCT_domain_
Solyc08g006870	1.40262	4.54515	1.6962	5.00E-05	0.000717626	yes	GO:0005515,GO:0009416	BZIP_domain_class_transcription_factor_(AHRD_V1_**--_D9ZIQ8_MALDO);_contains_Interpro_domain(s)__IPR004249__NPH3_
Solyc08g007240	0.77452	11.7932	3.92851	5.00E-05	0.000717626	yes	GO:0051287,GO:0047631	Hydrolase_NUDIX_family_protein_(AHRD_V1_**--_Q2A9R5_BRAOL);_contains_Interpro_domain(s)__IPR000086__NUDIX_hydrolase_domain_
Solyc08g007810	19.8959	5.11656	-1.95922	3.00E-04	0.00339628	yes	GO:0055085	Unknown_Protein_(AHRD_V1)
Solyc08g008630	0.214872	11.6477	5.76043	0.00115	0.0102219	yes	GO:0016298,GO:0004091	Homology_to_unknown_gene_(AHRD_V1_***-_Q014B2_OSTTA)
Solyc08g013760	21.0331	8.69669	-1.27413	0.0015	0.0126148	yes	NA	NA
Solyc08g014010	1.87611	5.65271	1.59119	5.00E-05	0.000717626	yes	GO:0016165	Unknown_Protein_(AHRD_V1)
Solyc08g014130	601.805	1318.41	1.13143	0.001	0.00915604	yes	GO:0003852	2-isopropylmalate_synthase_1_(AHRD_V1_****_Q30DX9_9BRAS);_contains_Interpro_domain(s)__IPR005671__Bacterial_2-isopropylmalate_synthase_
Solyc08g016440	11.9079	24.0664	1.0151	0.00075	0.00720506	yes	GO:0015631,GO:0051087	Unknown_Protein_(AHRD_V1)
Solyc08g016500	1.46946	8.54083	2.53909	5.00E-05	0.000717626	yes	GO:0042802	Potassium_channel_(AHRD_V1_***-_Q9LEG6_SOLLC);_contains_Interpro_domain(s)__IPR000595__Cyclic_nucleotide-binding_
Solyc08g016720	1.00383	2.91151	1.53625	0.00175	0.01425	yes	GO:0045549	9-cis-epoxycarotenoid_dioxygenase_5_(AHRD_V1_****_A0SE34_9ROSI);_contains_Interpro_domain(s)__IPR004294__Carotenoid_oxygenase_
Solyc08g041770	1.0274	3.28749	1.67798	0.00075	0.00720506	yes	GO:0005515	Os04g0226400_protein_(Fragment)_(AHRD_V1_*-*-_C7J118_ORYSJ)
Solyc08g023440	10.6529	23.6393	1.14994	5.00E-05	0.000717626	yes	GO:0016020	Early-responsive_to_dehydration_4_(AHRD_V1_**--_D7KET4_ARALY);_contains_Interpro_domain(s)__IPR003864__Protein_of_unknown_function_DUF221_
Solyc08g061490	1.87595	26.7226	3.83237	5.00E-05	0.000717626	yes	GO:0042398	MTD1_(AHRD_V1_***-_Q9LLM3_MEDTR)
Solyc08g061630	1.63053	6.2847	1.94651	5.00E-05	0.000717626	yes	GO:0016020	Conserved_hypothetical_membrane_protein_(AHRD_V1_*---_Q7V1G3_PROMP);_contains_Interpro_domain(s)__IPR003425__Protein_of_unknown_function_YGGT_
Solyc08g063090	0.603744	1.65239	1.45254	0.00765	0.0466245	yes	GO:0004768,GO:0042284	Delta-6-desaturase_(AHRD_V1_****_D3YN48_9ERIC);_contains_Interpro_domain(s)__IPR012171__Fatty_acid/sphingolipid_desaturase_
Solyc08g066240	1582.35	288.702	-2.45441	5.00E-05	0.000717626	yes	GO:0019752,GO:0030170	Decarboxylase_family_protein_(AHRD_V1_***-_A7GHE9_CLOBL);_contains_Interpro_domain(s)__IPR002129__Pyridoxal_phosphate-dependent_decarboxylase_
Solyc08g066260	13.4656	0.788044	-4.09486	5.00E-05	0.000717626	yes	GO:0030170,GO:0019752	Histidine_decarboxylase_(AHRD_V1_***-_Q9MA74_ARATH);_contains_Interpro_domain(s)__IPR002129__Pyridoxal_phosphate-dependent_decarboxylase_
Solyc08g066370	5.77726	2.82655	-1.03134	0.00115	0.0102219	yes	GO:0004473	Serine/threonine-protein_phosphatase_7_long_form_homolog_(AHRD_V1_**--_PPP7L_ARATH);_contains_Interpro_domain(s)__IPR019557__Aminotransferase-like,_plant_mobile_domain_
Solyc08g066430	31.3704	14.1807	-1.14548	0.00085	0.00801563	yes	GO:0004674	Lachrymatory_factor_synthase_(AHRD_V1_***-_B6TW34_MAIZE);_contains_Interpro_domain(s)__IPR019587__Polyketide_cyclase/dehydrase_
Solyc08g067150	9.7509	3.66966	-1.40989	5.00E-05	0.000717626	yes	GO:0003677	Tesmin/TSO1-like_CXC_domain_containing_protein_expressed_(AHRD_V1_*---_Q10G99_ORYSJ);_contains_Interpro_domain(s)__IPR005172__Tesmin/TSO1-like,_CXC_
Solyc08g067160	67.2259	8.91595	-2.91456	5.00E-05	0.000717626	yes	GO:0008474,GO:0004622	Acyl-protein_thioesterase_2_(AHRD_V1_**--_B6T1C9_MAIZE);_contains_Interpro_domain(s)__IPR003140__Phospholipase/carboxylesterase_
Solyc08g067260	8.96383	57.5826	2.68345	5.00E-05	0.000717626	yes	GO:0009922	Fatty_acid_elongase_3-ketoacyl-CoA_synthase_(AHRD_V1_****_Q6DUV6_BRANA);_contains_Interpro_domain(s)__IPR012392__Very-long-chain_3-ketoacyl-CoA_synthase_
Solyc08g067310	4.39049	0.353016	-3.63658	5.00E-05	0.000717626	yes	GO:0006468,GO:0007165	CBL-interacting_protein_kinase_6_(AHRD_V1_***-_A0MNL4_POPTR);_contains_Interpro_domain(s)__IPR002290__Serine/threonine_protein_kinase_
Solyc08g067340	27.3117	3.59441	-2.92569	5.00E-05	0.000717626	yes	GO:0003700,GO:0042802	WRKY_transcription_factor_(AHRD_V1_****_B1Q4U8_9ROSI);_contains_Interpro_domain(s)__IPR003657__DNA-binding_WRKY_
Solyc08g067610	0.0568711	0.724479	3.67118	5.00E-04	0.00519531	yes	GO:0008559	ATP-binding_cassette_transporter_(AHRD_V1_***-_D8RL77_SELML);_contains_Interpro_domain(s)__IPR013525__ABC-2_type_transporter_
Solyc08g068290	19.1617	40.9733	1.09646	5.00E-05	0.000717626	yes	GO:0016021	Os01g0786800_protein_(Fragment)_(AHRD_V1_***-_Q0JIP0_ORYSJ);_contains_Interpro_domain(s)__IPR002781__Protein_of_unknown_function_DUF81_
Solyc08g068570	7.76038	3.46799	-1.16203	0.00015	0.00189532	yes	GO:0009976	Tocopherol_cyclase_(AHRD_V1_****_Q6E6T1_SOLTU)
Solyc08g069140	0.226716	0.810719	1.83832	0.0025	0.0191581	yes	GO:0016020	Cyclic_nucleotide_gated_channel_(AHRD_V1_***-_A9CRE4_MALDO);_contains_Interpro_domain(s)__IPR000595__Cyclic_nucleotide-binding_
Solyc08g074480	3227.2	1083.57	-1.57448	5.00E-05	0.000717626	yes	GO:0008289	Cortical_cell-delineating_protein_(AHRD_V1_**--_B6UGA2_MAIZE);_contains_Interpro_domain(s)__IPR013770__Plant_lipid_transfer_protein_and_hydrophobic_protein,_helical_
Solyc08g074660	0.510815	2.26864	2.15095	0.00135	0.0116144	yes	GO:0008152	F-box/kelch-repeat_protein_At3g27150_(AHRD_V1_*-*-_FBK70_ARATH);_contains_Interpro_domain(s)__IPR015915__Kelch-type_beta_propeller_
Solyc08g074720	21.1509	89.3693	2.07906	5.00E-05	0.000717626	yes	GO:0006950	Late_embryogenesis_abundant_3_family_protein_(AHRD_V1_***-_D7KBC5_ARALY);_contains_Interpro_domain(s)__IPR004926__Late_embryogenesis_abundant_protein_3_
Solyc08g075870	39.2225	85.5998	1.12593	5.00E-05	0.000717626	yes	GO:0005515	Dehydration-responsive_family_protein-like_(AHRD_V1_**--_Q6EP94_ORYSJ);_contains_Interpro_domain(s)__IPR004159__Protein_of_unknown_function_DUF248,_methyltransferase_putative_
Solyc08g076050	1.25409	8.45041	2.75238	5.00E-05	0.000717626	yes	GO:0019199,GO:0004674	ARK3_product/receptor-like_serine/threonine_protein_kinase_ARK3_(AHRD_V1_****_Q9S971_ARATH);_contains_Interpro_domain(s)__IPR002290__Serine/threonine_protein_kinase_
Solyc08g076060	5.25516	18.8645	1.84387	5.00E-05	0.000717626	yes	GO:0019199,GO:0004674	Serine/threonine_kinase_receptor_(AHRD_V1_****_Q7DMS5_BRANA);_contains_Interpro_domain(s)__IPR002290__Serine/threonine_protein_kinase_
Solyc08g076220	2.17	16.5147	2.92798	5.00E-05	0.000717626	yes	GO:0005515	Phosphoribulokinase/uridine_kinase_(AHRD_V1_***-_B7KI62_CYAP7);_contains_Interpro_domain(s)__IPR006083__Phosphoribulokinase/uridine_kinase_
Solyc08g076780	6.12055	49.242	3.00816	5.00E-05	0.000717626	yes	NA	NA
Solyc08g076870	0.460884	2.83405	2.62039	0.002	0.0158613	yes	GO:0005488	Unknown_Protein_(AHRD_V1)
Solyc08g077140	61.7821	29.332	-1.07471	4.00E-04	0.00429032	yes	GO:0005515,GO:0003700	Pentatricopeptide_repeat-containing_protein_(AHRD_V1_***-_D7MRC5_ARALY);_contains_Interpro_domain(s)__IPR002885__Pentatricopeptide_repeat_
Solyc08g077480	35.3944	16.363	-1.11308	0.00015	0.00189532	yes	GO:0005783	Os04g0585900_protein_(Fragment)_(AHRD_V1_*-*-_Q0JAP2_ORYSJ);_contains_Interpro_domain(s)__IPR007650__Protein_of_unknown_function_DUF581_
Solyc08g078210	1.05608	5.70754	2.43415	5.00E-05	0.000717626	yes	GO:0051287,GO:0047631	Hydrolase_NUDIX_family_protein_(AHRD_V1_***-_Q2A9R5_BRAOL);_contains_Interpro_domain(s)__IPR000086__NUDIX_hydrolase_domain_
Solyc08g078460	16.9568	59.9641	1.82223	5.00E-05	0.000717626	yes	GO:0008152,GO:0016491,GO:0055114	Inositol_2-dehydrogenase_like_protein_(AHRD_V1_**--_O23580_ARATH);_contains_Interpro_domain(s)__IPR016040__NAD(P)-binding_domain_
Solyc08g078520	3.15178	1.0683	-1.56084	4.00E-04	0.00429032	yes	GO:0035091	Os03g0859900_protein_(Fragment)_(AHRD_V1_*---_Q0DLK3_ORYSJ);_contains_Interpro_domain(s)__IPR006869__Protein_of_unknown_function_DUF547_
Solyc08g078670	21.2434	4.35286	-2.28698	5.00E-05	0.000717626	yes	GO:0006508	Aspartyl_protease_(AHRD_V1_**--_B8YIB7_MIRJA);_contains_Interpro_domain(s)__IPR001461__Peptidase_A1_
Solyc08g078870	57.3816	26.5395	-1.11245	0.00345	0.0246694	yes	GO:0008289	Proline-rich_protein_(AHRD_V1_**--_Q41125_PHAVU);_contains_Interpro_domain(s)__IPR013770__Plant_lipid_transfer_protein_and_hydrophobic_protein,_helical_
Solyc08g079090	2.72383	9.63038	1.82196	5.00E-05	0.000717626	yes	GO:0055114	Laccase-22_(AHRD_V1_**--_LAC22_ORYSJ);_contains_Interpro_domain(s)__IPR001117__Multicopper_oxidase,_type_1_
Solyc08g079280	12.2725	29.3296	1.25693	5.00E-05	0.000717626	yes	GO:0019825	cytochrome_P450
Solyc08g079510	2.44948	7.38665	1.59245	5.00E-05	0.000717626	yes	GO:0005515	Unknown_Protein_(AHRD_V1)
Solyc08g079740	0.831428	5.7095	2.7797	0.0053	0.0346546	yes	GO:0004675	Receptor_like_kinase,_RLK
Solyc08g080050	11.3003	26.0669	1.20585	5.00E-05	0.000717626	yes	GO:0016706	PGR5-like_protein_1A,_chloroplastic_(AHRD_V1_***-_PGL1A_ARATH)
Solyc08g080380	0.581641	1.99613	1.779	0.00435	0.029754	yes	GO:0019825	Cytochrome_P450
Solyc08g081540	1.0459	5.42137	2.37391	5.00E-05	0.000717626	yes	GO:0016847	1-aminocyclopropane-1-carboxylate_synthase_(AHRD_V1_****_Q96580_SOLLC);_contains_Interpro_domain(s)__IPR004839__Aminotransferase,_class_I_and_II__IPR004838__Aminotransferases,_class-I,_pyridoxal-phosphate-binding_site_
Solyc08g081850	0	1.21115	Inf	5.00E-05	0.000717626	yes	GO:0015385	Unknown_Protein_(AHRD_V1);_contains_Interpro_domain(s)__IPR010605__Protein_of_unknown_function_DUF1191_
Solyc08g081940	0.268212	1.37303	2.35591	9.00E-04	0.00839891	yes	GO:0004675	Receptor_like_kinase,_RLK
Solyc08g082040	1.43362	3.33511	1.21808	0.00045	0.00475	yes	GO:0015228	Extra-large_G-protein-like_(AHRD_V1_***-_Q6K2T0_ORYSJ)
Solyc08g082080	21.1161	53.7264	1.34728	5.00E-05	0.000717626	yes	GO:0015171	Amino_acid_transporter_(AHRD_V1_****_Q8GZV5_SOLLC);_contains_Interpro_domain(s)__IPR013057__Amino_acid_transporter,_transmembrane_
Solyc08g082200	0.961169	0.140864	-2.77049	0.00505	0.0332988	yes	GO:0003896	DNA_primase_(AHRD_V1_****_B6T4S3_MAIZE);_contains_Interpro_domain(s)__IPR014052__DNA_primase,_small_subunit,_eukaryotic_and_archaeal_
Solyc08g082250	20.0717	3.45194	-2.53968	5.00E-05	0.000717626	yes	GO:0030246,GO:0005576,GO:0005975,GO:0003824	Endoglucanase_1_(AHRD_V1_***-_B6U0J0_MAIZE);_contains_Interpro_domain(s)__IPR008928__Six-hairpin_glycosidase-like__IPR012341__Six-hairpin_glycosidase__IPR018221__Glycoside_hydrolase,_family_9,_active_site__IPR001701__Glycoside_hydrolase,_family_9_
Solyc08g082440	14.4447	40.2653	1.479	5.00E-05	0.000717626	yes	GO:0003978,GO:0042803	UDP-glucose_4-epimerase_(AHRD_V1_****_Q6XZA0_SOLTU);_contains_Interpro_domain(s)__IPR005886__UDP-glucose_4-epimerase_
Solyc08g082590	0.320796	14.8483	5.5325	5.00E-05	0.000717626	yes	GO:0045454	Glutaredoxin_family_protein_(AHRD_V1_**--_D7KS91_ARALY);_contains_Interpro_domain(s)__IPR012335__Thioredoxin_fold_
Solyc08g082640	0.189641	1.96712	3.37474	5.00E-05	0.000717626	yes	GO:0016759	Cellulose_synthase_(AHRD_V1_****_B9IMB3_POPTR);_contains_Interpro_domain(s)__IPR005150__Cellulose_synthase_
Solyc08g082710	0.22265	1.15855	2.37948	0.00265	0.020034	yes	GO:0005515,GO:0004175	Protein_ABIL1_(AHRD_V1_**--_B6TQN2_MAIZE)
Solyc08g082870	53.2573	108.5	1.02664	5.00E-05	0.000717626	yes	GO:0046983	Dehydrogenase/reductase_SDR_family_member_13_(AHRD_V1_**--_DHR13_HUMAN);_contains_Interpro_domain(s)__IPR002347__Glucose/ribitol_dehydrogenase_
Solyc08g005010	3.6323	12.7482	1.81134	5.00E-05	0.000717626	yes	GO:0005975	Unknown_Protein_(AHRD_V1)
Solyc08g005260	1.35246	0.420738	-1.68459	0.00275	0.0205563	yes	GO:0045449	Myb_family_transcription_factor-like_protein_(AHRD_V1_*---_Q84UP8_ORYSJ);_contains_Interpro_domain(s)__IPR006447__Myb-like_DNA-binding_region,_SHAQKYF_class_
Solyc08g005490	9.5164	21.4	1.16912	5.00E-05	0.000717626	yes	GO:0005524	Dehydration-responsive_protein-like_(AHRD_V1_**--_Q5VRG9_ORYSJ);_contains_Interpro_domain(s)__IPR004159__Protein_of_unknown_function_DUF248,_methyltransferase_putative_
Solyc08g005630	1182.71	367.798	-1.68511	5.00E-05	0.000717626	yes	GO:0009055,GO:0046577	Glucose-methanol-choline_oxidoreductase_(AHRD_V1_***-_D6TF66_9CHLR);_contains_Interpro_domain(s)__IPR012400__Long-chain_fatty_alcohol_dehydrogenase_
Solyc08g006350	4.88637	15.1975	1.637	5.00E-05	0.000717626	yes	GO:0080002	UDP-glucose_glucosyltransferase_(AHRD_V1_****_B6EWX8_LYCBA);_contains_Interpro_domain(s)__IPR002213__UDP-glucuronosyl/UDP-glucosyltransferase_
Solyc08g006540	1.98349	5.15639	1.37832	0.00355	0.0252137	yes	GO:0005528,GO:0003755	Peptidyl-prolyl_cis-trans_isomerase_(AHRD_V1_*-**_B1XHQ5_SYNP2);_contains_Interpro_domain(s)__IPR001179__Peptidyl-prolyl_cis-trans_isomerase,_FKBP-type_
Solyc08g006930	7.23937	233.999	5.01449	5.00E-05	0.000717626	yes	GO:0016020	Photosystem_I_reaction_center_subunit_X_psaK_(AHRD_V1_***-_Q84QE6_TOBAC);_contains_Interpro_domain(s)__IPR017493__Photosystem_I_reaction_center,_PsaK,_plant_
Solyc08g007080	24.2916	7.08495	-1.77763	5.00E-05	0.000717626	yes	GO:0004445	Inositol_1_4_5-trisphosphate_5-phosphatase_(AHRD_V1_****_Q712G2_ARATH);_contains_Interpro_domain(s)__IPR000300__Inositol_polyphosphate_related_phosphatase_
Solyc08g007210	0.496415	2.74359	2.46644	2.00E-04	0.00242471	yes	GO:0016747	Hydroxycinnamoyl_CoA_shikimate/quinate_hydroxycinnamoyltransferase-like_protein_(AHRD_V1_*---_B9IAS9_POPTR);_contains_Interpro_domain(s)__IPR003480__Transferase_
Solyc08g007230	0.937112	3.55655	1.92418	0.0072	0.0443638	yes	GO:0003700	Ethylene_responsive_transcription_factor_1a_(AHRD_V1_*-**_C0J9I9_9ROSA);_contains_Interpro_domain(s)__IPR001471__Pathogenesis-related_transcriptional_factor_and_ERF,_DNA-binding_
Solyc08g007330	1.84772	0.594929	-1.63496	2.00E-04	0.00242471	yes	GO:0005515	DNA_mismatch_repair_protein_mutS_(AHRD_V1_***-_B2W010_PYRTR);_contains_Interpro_domain(s)__IPR000432__DNA_mismatch_repair_protein_MutS,_C-terminal_
Solyc08g007540	0.840405	1.9991	1.25019	0.00435	0.029754	yes	GO:0008152	ACT_domain_containing_protein_expressed_(AHRD_V1_**--_Q10P43_ORYSJ);_contains_Interpro_domain(s)__IPR002912__Amino_acid-binding_ACT_
Solyc08g007580	0.518315	8.76986	4.08065	5.00E-05	0.000717626	yes	GO:0005515	Uncharacterized_conserved_membrane_protein_(AHRD_V1_*---_A5GTT0_SYNR3);_contains_Interpro_domain(s)__IPR019634__Protein_of_unknown_function_DUF2499_
Solyc08g007820	19.057	6.18341	-1.62385	0.00155	0.0129323	yes	GO:0016563	Ethylene-responsive_transcription_factor_10_(AHRD_V1_*-**_ERF77_ARATH);_contains_Interpro_domain(s)__IPR001471__Pathogenesis-related_transcriptional_factor_and_ERF,_DNA-binding_
Solyc08g007830	0	0.827931	Inf	5.00E-05	0.000717626	yes	GO:0016563	Ethylene-responsive_transcription_factor_10_(AHRD_V1_*-**_ERF77_ARATH);_contains_Interpro_domain(s)__IPR001471__Pathogenesis-related_transcriptional_factor_and_ERF,_DNA-binding_
Solyc08g007850	95.6333	207.168	1.11522	5.00E-05	0.000717626	yes	GO:0016563	Unknown_Protein_(AHRD_V1)
Solyc08g007890	36.9719	12.3049	-1.58719	0.00375	0.0263527	yes	GO:0055114	Mitochondrial_aldehyde_dehydrogenase_(AHRD_V1_***-_Q8LST6_SECCE);_contains_Interpro_domain(s)__IPR015590__Aldehyde_dehydrogenase_
Solyc08g008100	21.4282	1.89382	-3.50014	5.00E-05	0.000717626	yes	NA	NA
Solyc08g008370	187.189	85.2377	-1.13493	4.00E-04	0.00429032	yes	GO:0008270	Genomic_DNA_chromosome_5_P1_clone_MJC20_(AHRD_V1_*---_Q9FHX9_ARATH);_contains_Interpro_domain(s)__IPR013089__Kelch_related_
Solyc08g008610	0.17446	1.31535	2.91448	0.00825	0.0495248	yes	GO:0003700	Hydrolase_alpha/beta_fold_family_protein_(AHRD_V1_***-_D7M8X4_ARALY);_contains_Interpro_domain(s)__IPR000073__Alpha/beta_hydrolase_fold-1_
Solyc08g013670	0.362972	43.006	6.88854	0.0011	0.00986538	yes	GO:0005516	Photosystem_I_reaction_center_subunit_(AHRD_V1_***-_D2K7Z2_TOBAC);_contains_Interpro_domain(s)__IPR008796__Photosystem_I_reaction_centre_subunit_N_
Solyc08g013900	1.17621	4.95008	2.07331	5.00E-05	0.000717626	yes	GO:0003700	Nodule_inception_protein_(Fragment)_(AHRD_V1_*-*-_A9DME9_MEDTR);_contains_Interpro_domain(s)__IPR003035__Plant_regulator_RWP-RK_
Solyc08g048400	7.49934	22.8414	1.60682	0.0011	0.00986538	yes	GO:0003700	Unknown_Protein_(AHRD_V1)
Solyc08g048390	12.451	31.7358	1.34985	5.00E-05	0.000717626	yes	GO:0003700	Transcription_factor_CYCLOIDEA_(Fragment)_(AHRD_V1_*-**_CYCLD_ANTML);_contains_Interpro_domain(s)__IPR005333__Transcription_factor,_TCP_
Solyc08g048290	1.41773	4.44204	1.64764	5.00E-05	0.000717626	yes	GO:0005366	Myo-inositol_transporter_1_(AHRD_V1_*-**_C1GD33_PARBD);_contains_Interpro_domain(s)__IPR003663__Sugar/inositol_transporter_
Solyc08g045750	75.3459	3.47372	-4.43897	5.00E-05	0.000717626	yes	GO:0045261,GO:0005524	Unknown_Protein_(AHRD_V1)
Solyc08g028690	5.58982	16.8187	1.58919	5.00E-05	0.000717626	yes	GO:0008152,GO:0055114	Tasselseed2-like_short-chain_dehydrogenase/reductase_(Fragment)_(AHRD_V1_***-_Q2EFE2_9POAL);_contains_Interpro_domain(s)__IPR002347__Glucose/ribitol_dehydrogenase_
Solyc08g059710	0.593271	1.77856	1.58395	0.00325	0.0235108	yes	GO:0005488	Genomic_DNA_chromosome_5_P1_clone_MUK11_(AHRD_V1_*-*-_Q9FMC4_ARATH)
Solyc08g062180	0.573568	2.55173	2.15344	0.00205	0.0161508	yes	GO:0004712	Unknown_Protein_(AHRD_V1)
Solyc08g062220	27.3289	5.04302	-2.43807	0.00085	0.00801563	yes	GO:0080002	UDP-glucose_glucosyltransferase_(AHRD_V1_****_B6EWX8_LYCBA);_contains_Interpro_domain(s)__IPR002213__UDP-glucuronosyl/UDP-glucosyltransferase_
Solyc08g062340	603.291	1315.39	1.12456	0.00015	0.00189532	yes	NA	NA
Solyc08g062960	72.28	171.042	1.24268	5.00E-05	0.000717626	yes	GO:0005515,GO:0003700	Heat_stress_transcription_factor_A3_(AHRD_V1_*-**_D1M7W9_SOLLC);_contains_Interpro_domain(s)__IPR000232__Heat_shock_factor_(HSF)-type,_DNA-binding_
Solyc08g066100	3.61511	16.6802	2.20603	5.00E-05	0.000717626	yes	GO:0006096,GO:0005945	Phosphofructokinase_family_protein_(AHRD_V1_***-_D7MLU4_ARALY);_contains_Interpro_domain(s)__IPR012004__Pyrophosphate-dependent_phosphofructokinase_TP0108_
Solyc08g066210	8.11113	2.69397	-1.59017	5.00E-05	0.000717626	yes	GO:0004675	Receptor_like_kinase,_RLK
Solyc08g066360	0.63526	2.16687	1.7702	4.00E-04	0.00429032	yes	GO:0004473	Malic_enzyme_(AHRD_V1_***-_B9RKI6_RICCO);_contains_Interpro_domain(s)__IPR012302__Malic_enzyme,_NAD-binding_
Solyc08g066670	4.50401	1.48865	-1.5972	1.00E-04	0.00132412	yes	GO:0003824	Exostosin-like_glycosyltransferase_(AHRD_V1_*---_A8JHN6_CHLRE);_contains_Interpro_domain(s)__IPR004263__Exostosin-like_
Solyc08g067050	1.37734	3.92978	1.51256	5.00E-04	0.00519531	yes	GO:0005737	Arginine_N-methyltransferase_family_protein_(AHRD_V1_***-_D7KE86_ARALY);_contains_Interpro_domain(s)__IPR010456__Ribosomal_L11_methyltransferase_
Solyc08g067270	2.99937	7.09281	1.2417	6.00E-04	0.00603868	yes	NA	NA
Solyc08g067300	32.037	13.8062	-1.21442	1.00E-04	0.00132412	yes	GO:0004842	F-box_family_protein_(AHRD_V1_***-_B9HCN7_POPTR);_contains_Interpro_domain(s)__IPR001810__Cyclin-like_F-box_
Solyc08g067370	32.8666	3.328	-3.3039	5.00E-05	0.000717626	yes	GO:0003700,GO:0042802	Unknown_Protein_(AHRD_V1)
Solyc08g068150	30.589	379.845	3.63433	5.00E-05	0.000717626	yes	GO:0005524,GO:0006260	BURP_domain-containing_protein_(AHRD_V1_**--_B2ZPK7_SOLLC);_contains_Interpro_domain(s)__IPR004873__BURP_
Solyc08g068540	6.27489	2.32962	-1.42949	1.00E-04	0.00132412	yes	GO:0006355	B3_domain-containing_protein_At4g01580_(AHRD_V1_*-*-_Y4158_ARATH);_contains_Interpro_domain(s)__IPR003340__Transcriptional_factor_B3_
Solyc08g068690	13.6992	42.2652	1.62537	5.00E-05	0.000717626	yes	NA	NA
Solyc08g074270	3.44331	12.1808	1.82274	5.00E-05	0.000717626	yes	GO:0003684	Cryptochrome_3
Solyc08g074450	1.40315	6.20069	2.14376	5.00E-05	0.000717626	yes	GO:0005515,GO:0004830	(RAP_Annotation_release2)_Galactose-binding_like_domain_containing_protein_(AHRD_V1_**--_Q10RT4_ORYSJ);_contains_Interpro_domain(s)__IPR018971__Protein_of_unknown_function_DUF1997_
Solyc08g074560	11.6786	31.1421	1.415	5.00E-05	0.000717626	yes	GO:0016709	Uncharacterized_aarF_domain-containing_protein_kinase_1_(AHRD_V1_*---_ADCK1_CHICK);_contains_Interpro_domain(s)__IPR004147__ABC-1_
Solyc08g074940	1.15001	6.20147	2.43097	5.00E-05	0.000717626	yes	GO:0006508	Aspartic_proteinase_nepenthesin-2_(AHRD_V1_**--_B6SMJ5_MAIZE);_contains_Interpro_domain(s)__IPR001461__Peptidase_A1_
Solyc08g075320	0.942488	3.1153	1.72483	0.00115	0.0102219	yes	GO:0010295	Cytochrome_P450
Solyc08g075370	94.4444	220.232	1.22149	5.00E-05	0.000717626	yes	GO:0005544	Unknown_Protein_(AHRD_V1);_contains_Interpro_domain(s)__IPR001464__Annexin_
Solyc08g075410	62.2605	25.7687	-1.2727	5.00E-05	0.000717626	yes	GO:0032183	50S_ribosomal_protein_L2_(AHRD_V1_*-*-_D3P934_DEFDS);_contains_Interpro_domain(s)__IPR005880__Ribosomal_protein_L2,_bacterial-type_
Solyc08g075540	483.011	200.025	-1.27187	5.00E-05	0.000717626	yes	GO:0009916	Alternative_oxidase_(AHRD_V1_****_Q84V47_SOLLC);_contains_Interpro_domain(s)__IPR002680__Alternative_oxidase_
Solyc08g076300	2.36581	0.804453	-1.55625	0.00075	0.00720506	yes	GO:0016207	4-coumarate-coa_ligase_(AHRD_V1_****_B9GZT7_POPTR);_contains_Interpro_domain(s)__IPR000873__AMP-dependent_synthetase_and_ligase_
Solyc08g076720	2.15233	6.32876	1.55602	5.00E-05	0.000717626	yes	GO:0010329	Uncharacterized_ABC_transporter_ATP-binding_protein_TM_0288_(AHRD_V1_*--*_Y288_THEMA);_contains_Interpro_domain(s)__IPR003439__ABC_transporter-like_
Solyc08g076830	0.639313	3.0219	2.24086	9.00E-04	0.00839891	yes	GO:0008270	RING_finger_protein_(AHRD_V1_*-*-_C6EUD3_SOYBN);_contains_Interpro_domain(s)__IPR018957__Zinc_finger,_C3HC4_RING-type_
Solyc08g076880	50.5561	138.408	1.45297	5.00E-05	0.000717626	yes	GO:0005488	Unknown_Protein_(AHRD_V1)
Solyc08g076960	0.850376	4.65817	2.45359	6.00E-04	0.00603868	yes	GO:0042803	Abscisic_acid_receptor_PYR1_(AHRD_V1_**--_PYR1_ARATH);_contains_Interpro_domain(s)__IPR019587__Polyketide_cyclase/dehydrase_
Solyc08g076970	66.1401	10.1058	-2.71034	5.00E-05	0.000717626	yes	GO:0016787,GO:0008152	Acetylornithine_deacetylase_or_succinyl-diaminopimelate_desuccinylase_(AHRD_V1_**--_D4MFM7_9ENTE);_contains_Interpro_domain(s)__IPR011650__Peptidase_M20,_dimerisation_
Solyc08g077060	9.16875	1.9544	-2.23	1.00E-04	0.00132412	yes	GO:0003700	Zinc_finger_protein_LSD1_(AHRD_V1_**--_Q6QUK7_ORYSJ);_contains_Interpro_domain(s)__IPR005735__Zinc_finger,_LSD1-type_
Solyc08g077230	8.02959	19.3879	1.27176	5.00E-05	0.000717626	yes	GO:0003700	Two-component_response_regulator_ARR11_(AHRD_V1_*-*-_B6UC09_MAIZE);_contains_Interpro_domain(s)__IPR006447__Myb-like_DNA-binding_region,_SHAQKYF_class_
Solyc08g078450	1.25054	2.8427	1.18471	0.0035	0.0249375	yes	GO:0016020	Exostosin_family_protein_(AHRD_V1_***-_D7MCC1_ARALY);_contains_Interpro_domain(s)__IPR004263__Exostosin-like_
Solyc08g078510	337.537	135.758	-1.31401	5.00E-05	0.000717626	yes	GO:0035091	GRAM-containing/ABA-responsive_protein_(Fragment)_(AHRD_V1_*---_C6FBP1_PSEMZ);_contains_Interpro_domain(s)__IPR004182__GRAM_
Solyc08g078650	2.48016	58.9995	4.5722	5.00E-05	0.000717626	yes	GO:0016757	Glycosyl_transferase_family_8_glycogenin_(AHRD_V1_*---_D3TM56_GLOMM);_contains_Interpro_domain(s)__IPR002495__Glycosyl_transferase,_family_8_
Solyc08g078960	2.60967	14.5189	2.47599	5.00E-05	0.000717626	yes	NA	NA
Solyc08g079690	4.49453	11.7508	1.38651	0.00295	0.0217703	yes	GO:0005515	Unknown_Protein_(AHRD_V1)
Solyc08g079790	0.523529	2.7116	2.3728	0.00075	0.00720506	yes	GO:0008514	Organic_anion_transporter_(AHRD_V1_**-*_B6TX95_MAIZE);_contains_Interpro_domain(s)__IPR004853__Protein_of_unknown_function_DUF250_
Solyc08g080190	0.136517	1.96731	3.84908	2.00E-04	0.00242471	yes	GO:0016614,GO:0006066,GO:0050660	Choline_dehydrogenase_(AHRD_V1_***-_A8NUQ9_COPC7);_contains_Interpro_domain(s)__IPR012132__Glucose-methanol-choline_oxidoreductase_
Solyc08g080360	10.6642	21.8653	1.03587	5.00E-05	0.000717626	yes	GO:0030246,GO:0005515	F-box_protein_PP2-B1_(AHRD_V1_***-_PP2B1_ARATH);_contains_Interpro_domain(s)__IPR001810__Cyclin-like_F-box_
Solyc08g080400	1.78364	0.706283	-1.33651	0.0059	0.0379557	yes	GO:0003700	GRAS_family_transcription_factor_(Fragment)_(AHRD_V1_*--*_B1Q3B1_BRACM);_contains_Interpro_domain(s)__IPR005202__GRAS_transcription_factor_
Solyc08g080570	110.95	231.786	1.06289	5.00E-05	0.000717626	yes	GO:0003978,GO:0042803	UDP-glucose_4-epimerase_(AHRD_V1_****_B0M3E8_PEA);_contains_Interpro_domain(s)__IPR005886__UDP-glucose_4-epimerase_
Solyc08g080960	19.3325	8.14129	-1.2477	5.00E-05	0.000717626	yes	GO:0003677	AT-hook_motif_nuclear_localized_protein_1_(AHRD_V1_***-_O04696_PEA);_contains_Interpro_domain(s)__IPR005175__Protein_of_unknown_function_DUF296_
Solyc08g081150	9.2785	4.18991	-1.14697	3.00E-04	0.00339628	yes	GO:0019899	GMP_synthase_(AHRD_V1_***-_D3KZU2_9BACT);_contains_Interpro_domain(s)__IPR001674__GMP_synthase,_C-terminal_
Solyc08g081160	8.48527	3.11299	-1.44666	5.00E-05	0.000717626	yes	GO:0019899	(_related)_(AHRD_V1_*-*-_Q2HTJ8_MEDTR)
Solyc08g081550	5.71575	28.8779	2.33695	5.00E-05	0.000717626	yes	GO:0016847	1-aminocyclopropane-1-carboxylate_synthase_(AHRD_V1_****_Q96579_SOLLC);_contains_Interpro_domain(s)__IPR004839__Aminotransferase,_class_I_and_II_
Solyc08g081620	7.5282	57.4701	2.93243	5.00E-05	0.000717626	yes	GO:0005975,GO:0003824	Endoglucanase_1_(AHRD_V1_***-_B6U0P7_MAIZE);_contains_Interpro_domain(s)__IPR008928__Six-hairpin_glycosidase-like__IPR012341__Six-hairpin_glycosidase__IPR018221__Glycoside_hydrolase,_family_9,_active_site__IPR001701__Glycoside_hydrolase,_family_9_
Solyc08g081710	1.26393	0.194949	-2.69675	8.00E-04	0.00761208	yes	GO:0016174	Unknown_Protein_(AHRD_V1)
Solyc08g081770	37.8019	18.8985	-1.00019	5.00E-05	0.000717626	yes	GO:0005515	Predicted_membrane_protein_(Fragment)_(AHRD_V1_*---_B9GMI0_POPTR);_contains_Interpro_domain(s)__IPR001727__Uncharacterised_protein_family_UPF0016_
Solyc08g081790	93.1322	1.46739	-5.98796	5.00E-05	0.000717626	yes	GO:0005515	Dirigent_protein_(AHRD_V1_***-_Q9SDR7_FORIN);_contains_Interpro_domain(s)__IPR004265__Plant_disease_resistance_response_protein_
Solyc08g081810	0.614345	0.0648383	-3.24413	0.0042	0.028882	yes	GO:0015386	Cation/H(+)_antiporter_18_(AHRD_V1_****_CHX18_ARATH);_contains_Interpro_domain(s)__IPR006153__Cation/H+_exchanger_
Solyc08g081890	11.194	28.8781	1.36724	5.00E-05	0.000717626	yes	GO:0015431	Multidrug_resistance_protein_ABC_transporter_family_(AHRD_V1_**--_B9GX56_POPTR);_contains_Interpro_domain(s)__IPR003439__ABC_transporter-like_
Solyc08g082170	42.9635	10.8907	-1.98001	5.00E-05	0.000717626	yes	GO:0005975	Glycoside_hydrolase_family_28_protein/polygalacturonase_family_protein_(AHRD_V1_**--_Q1PF10_ARATH);_contains_Interpro_domain(s)__IPR012334__Pectin_lyase_fold_
Solyc08g082210	11.778	52.0343	2.14337	5.00E-05	0.000717626	yes	GO:0003677,GO:0006355	Ethylene_responsive_transcription_factor_2b_(AHRD_V1_*-*-_C0J9I6_9ROSA);_contains_Interpro_domain(s)__IPR001471__Pathogenesis-related_transcriptional_factor_and_ERF,_DNA-binding_
Solyc08g082400	49.0046	124.371	1.34366	5.00E-05	0.000717626	yes	GO:0004366,GO:0005515	Genome_sequencing_data_contig_C313_(AHRD_V1_*-*-_A8YHF7_MICAE)
Solyc08g082680	0.729102	3.0455	2.06249	0.00565	0.0366098	yes	GO:0008270	Ring_H2_finger_protein_(AHRD_V1_*-*-_D9ZHD8_HYPPE);_contains_Interpro_domain(s)__IPR001841__Zinc_finger,_RING-type_
Solyc08g082900	0.550597	2.87928	2.38664	5.00E-05	0.000717626	yes	GO:0004871	WD-40_repeat_family_protein_(AHRD_V1_**--_D7KS76_ARALY);_contains_Interpro_domain(s)__IPR020472__G-protein_beta_WD-40_repeat,_region_
Solyc08g083050	98.706	16.3214	-2.59637	5.00E-05	0.000717626	yes	GO:0006468	Unknown_Protein_(AHRD_V1)
Solyc08g083130	10.69	68.4586	2.67896	5.00E-05	0.000717626	yes	GO:0043565	Homeobox_leucine_zipper_protein_(AHRD_V1_*-*-_B8YIB0_MIRJA);_contains_Interpro_domain(s)__IPR001356__Homeobox_
Solyc09g005320	5.40852	12.9659	1.26141	5.00E-05	0.000717626	yes	GO:0008270	E3_ubiquitin-protein_ligase_RNF34_(AHRD_V1_*---_C0H8Z5_SALSA);_contains_Interpro_domain(s)__IPR001841__Zinc_finger,_RING-type_
Solyc09g005730	3.28456	23.9112	2.86391	5.00E-05	0.000717626	yes	GO:0003735,GO:0019843	Plant-specific_domain_TIGR01589_family_protein_(AHRD_V1_***-_B4FFL2_MAIZE);_contains_Interpro_domain(s)__IPR006476__Conserved_hypothetical_protein_CHP01589,_plant_
Solyc09g007030	0.696118	1.83906	1.40156	0.00055	0.00562692	yes	GO:0007018	Kinesin_(AHRD_V1_*-*-_D8PT11_SCHCO);_contains_Interpro_domain(s)__IPR001752__Kinesin,_motor_region_
Solyc09g007200	3.39984	7.63324	1.16683	0.00435	0.029754	yes	GO:0004017	Pentatricopeptide_repeat-containing_protein_(AHRD_V1_***-_D7M7W8_ARALY);_contains_Interpro_domain(s)__IPR002885__Pentatricopeptide_repeat_
Solyc09g007710	1.44997	0.57911	-1.32411	0.003	0.0220758	yes	GO:0006952,GO:0005515,GO:0031224,GO:0006915	Tir-nbs-lrr,_resistance_protein
Solyc09g007910	29.4271	64.425	1.13048	5.00E-05	0.000717626	yes	NA	NA
Solyc09g008370	8.15034	1.53331	-2.41021	5.00E-05	0.000717626	yes	GO:0008152	Nodulin-like_protein_(Fragment)_(AHRD_V1_***-_O81121_ARATH);_contains_Interpro_domain(s)__IPR010658__Nodulin-like_
Solyc09g008830	77.1801	26.8091	-1.52551	5.00E-05	0.000717626	yes	GO:0030246,GO:0005515	Os01g0318400_protein_(Fragment)_(AHRD_V1_*-*-_Q7XXQ7_ORYSJ)
Solyc09g008970	603.14	1264.96	1.06853	5.00E-05	0.000717626	yes	GO:0003677,GO:0006468	Unknown_Protein_(AHRD_V1)
Solyc09g009060	0.783093	2.44537	1.6428	0.00155	0.0129323	yes	NA	NA
Solyc09g009570	0.258613	1.68891	2.70723	5.00E-05	0.000717626	yes	NA	NA
Solyc09g009590	64.2741	156.713	1.28581	5.00E-05	0.000717626	yes	GO:0005515	Zinc_finger_A20_and_AN1_domain-containing_stress-associated_protein_4_(AHRD_V1_***-_SAP4_ARATH);_contains_Interpro_domain(s)__IPR002653__Zinc_finger,_A20-type__IPR000058__Zinc_finger,_AN1-type_
Solyc09g010140	38.6891	16.4153	-1.23688	5.00E-05	0.000717626	yes	NA	NA
Solyc09g010470	0.641059	6.30517	3.29801	5.00E-05	0.000717626	yes	GO:0015459,GO:0005515	UNC93-like_protein_MFSD11_(AHRD_V1_**--_MFS11_MOUSE);_contains_Interpro_domain(s)__IPR010291__Protein_of_unknown_function_DUF895,_eukaryotic_
Solyc09g010680	6.085	2.81654	-1.11133	0.0018	0.014545	yes	GO:0045449	Dof_zinc_finger_protein_(AHRD_V1_*-*-_Q9M4G1_SOLTU);_contains_Interpro_domain(s)__IPR003851__Zinc_finger,_Dof-type_
Solyc09g010690	11.1729	4.75611	-1.23215	5.00E-05	0.000717626	yes	GO:0005200	Ankyrin_repeat_domain-containing_protein_28_(AHRD_V1_***-_B6TJ47_MAIZE);_contains_Interpro_domain(s)__IPR002110__Ankyrin_
Solyc09g011010	12.423	86.7479	2.80381	0.0012	0.0105463	yes	GO:0055114	One_helix_protein_(AHRD_V1_***-_Q84N30_IPONI)
Solyc09g011040	37.8325	8.24831	-2.19745	5.00E-05	0.000717626	yes	GO:0008233	Aspartic_proteinase_nepenthesin_I_(AHRD_V1_**--_A9ZMF9_NEPAL);_contains_Interpro_domain(s)__IPR001461__Peptidase_A1_
Solyc09g011140	0.355405	2.62528	2.88494	0.00145	0.0123096	yes	GO:0008152,GO:0055114	Tropinone_reductase_I_(AHRD_V1_**--_B2L2W8_9SOLA);_contains_Interpro_domain(s)__IPR002347__Glucose/ribitol_dehydrogenase_
Solyc09g011160	29.6942	61.1048	1.0411	1.00E-04	0.00132412	yes	GO:0003682,GO:0008536	Regulator_of_chromosome_condensation_RCC1_(AHRD_V1_*---_B8FLG8_DESAA);_contains_Interpro_domain(s)__IPR009091__Regulator_of_chromosome_condensation/beta-lactamase-inhibitor_protein_II_
Solyc09g011560	9.60278	28.3763	1.56316	5.00E-05	0.000717626	yes	GO:0004364	Glutathione_S-transferase-like_protein_(AHRD_V1_****_A8DUB0_SOLLC);_contains_Interpro_domain(s)__IPR004046__Glutathione_S-transferase,_C-terminal_
Solyc09g011630	5.01169	1.10294	-2.18394	3.00E-04	0.00339628	yes	GO:0004364	Glutathione_S-transferase-like_protein_(AHRD_V1_****_A8DUB0_SOLLC);_contains_Interpro_domain(s)__IPR004046__Glutathione_S-transferase,_C-terminal_
Solyc09g011810	1.59568	22.5089	3.81826	5.00E-05	0.000717626	yes	GO:0042132	Fructose-1_6-bisphosphatase_class_1_(AHRD_V1_****_D0MHZ8_RHOM4);_contains_Interpro_domain(s)__IPR000146__Fructose-1,6-bisphosphatase_
Solyc09g014160	0.723497	0.17723	-2.02937	0.00635	0.0401317	yes	GO:0005515,GO:0000166	UPF0503_protein_At3g09070,_chloroplastic_(AHRD_V1_***-_U503A_ARATH);_contains_Interpro_domain(s)__IPR008004__Protein_of_unknown_function_DUF740_
Solyc09g014250	3.4669	8.28618	1.25706	4.00E-04	0.00429032	yes	GO:0003700	Myb_family_transcription_factor_(Fragment)_(AHRD_V1_**-*_D7M1F0_ARALY);_contains_Interpro_domain(s)__IPR006447__Myb-like_DNA-binding_region,_SHAQKYF_class_
Solyc09g014710	2.07334	0.620677	-1.74004	2.00E-04	0.00242471	yes	GO:0005515,GO:0016301	Receptor-like_protein_kinase_At3g21340_(AHRD_V1_*-**_RLK6_ARATH);_contains_Interpro_domain(s)__IPR002290__Serine/threonine_protein_kinase_
Solyc09g015520	2.50164	0.947899	-1.40007	0.00015	0.00189532	yes	GO:0004675	Receptor_like_kinase,_RLK
Solyc09g031790	2.44546	9.87626	2.01386	5.00E-05	0.000717626	yes	GO:0005622	Structure-specific_endonuclease_subunit_slx1_(AHRD_V1_*-*-_D3PJZ8_9MAXI);_contains_Interpro_domain(s)__IPR000305__Excinuclease_ABC,_C_subunit,_N-terminal_
Solyc09g059430	2.7954	13.149	2.23383	5.00E-05	0.000717626	yes	GO:0005515	RPM1_interacting_protein_4_transcript_2_(AHRD_V1_***-_D2J0X9_9ASTR);_contains_Interpro_domain(s)__IPR008700__Defence_response,_Rin4_
Solyc09g060100	0.988691	3.30042	1.73906	0.0012	0.0105463	yes	GO:0005622	Unknown_Protein_(AHRD_V1)
Solyc09g063130	6.32594	61.1756	3.2736	5.00E-05	0.000717626	yes	GO:0009536,GO:0009538	Photosystem_I_reaction_center_subunit_IV_A_(AHRD_V1_*-*-_B6TH55_MAIZE);_contains_Interpro_domain(s)__IPR003375__Photosystem_I_reaction_centre_subunit_IV/PsaE_
Solyc09g063150	1.45837	12.7214	3.12483	5.00E-05	0.000717626	yes	GO:0004364	Glutathione_S-transferase_(AHRD_V1_****_Q8H9E5_CUCMA);_contains_Interpro_domain(s)__IPR017933__Glutathione_S-transferase/chloride_channel,_C-terminal_
Solyc09g064520	0.32456	0.888276	1.45252	0.0031	0.0226446	yes	GO:0004675	Receptor_like_kinase,_RLK
Solyc09g064630	1.60114	3.7885	1.24253	0.00285	0.0211804	yes	GO:0005488	TPR_domain_protein_(AHRD_V1_*---_B6U810_MAIZE);_contains_Interpro_domain(s)__IPR011990__Tetratricopeptide-like_helical_
Solyc09g064930	1077.05	331.185	-1.70138	5.00E-05	0.000717626	yes	NA	NA
Solyc09g065180	3.3392	19.6724	2.55859	0.00135	0.0116144	yes	GO:0008266,GO:0003729	NAD-dependent_epimerase/dehydratase_(AHRD_V1_**--_B7K7X4_CYAP7);_contains_Interpro_domain(s)__IPR016040__NAD(P)-binding_domain_
Solyc09g066030	17.7794	4.77245	-1.89741	5.00E-05	0.000717626	yes	NA	NA
Solyc09g073030	7.71567	2.76638	-1.47979	0.00105	0.0095457	yes	GO:0005351,GO:0005315	Unknown_Protein_(AHRD_V1)
Solyc09g074050	1.33616	2.9122	1.12401	0.0039	0.0272363	yes	GO:0005351,GO:0005315	Oxidoreductase_(AHRD_V1_***-_D7M3B5_ARALY)
Solyc09g074210	5.79314	12.0375	1.05512	0.00015	0.00189532	yes	GO:0008270	Endonuclease/exonuclease/phosphatase_family_protein_(AHRD_V1_***-_D7LHF0_ARALY);_contains_Interpro_domain(s)__IPR005135__Endonuclease/exonuclease/phosphatase_
Solyc09g074250	0.942004	3.76377	1.99838	5.00E-05	0.000717626	yes	GO:0004672,GO:0005515	Receptor-like_kinase_(AHRD_V1_****_A7VM42_MARPO);_contains_Interpro_domain(s)__IPR002290__Serine/threonine_protein_kinase_
Solyc09g074840	10.6779	22.0264	1.04461	5.00E-05	0.000717626	yes	NA	NA
Solyc09g075210	400.716	3102.22	2.95265	5.00E-05	0.000717626	yes	GO:0006950	Late_embryogenesis_abundant_protein_5_(AHRD_V1_***-_Q1HGG0_9ROSI);_contains_Interpro_domain(s)__IPR004926__Late_embryogenesis_abundant_protein_3_
Solyc09g075300	1.84276	4.18337	1.1828	0.0052	0.0341625	yes	GO:0004301	Epoxide_hydrolase_2_(AHRD_V1_****_D8L7V8_PRUPE);_contains_Interpro_domain(s)__IPR000639__Epoxide_hydrolase-like_
Solyc09g075420	376.176	78.8684	-2.25389	5.00E-05	0.000717626	yes	GO:0003677	Ethylene_responsive_transcription_factor_2b_(AHRD_V1_*-*-_C0J9I6_9ROSA);_contains_Interpro_domain(s)__IPR001471__Pathogenesis-related_transcriptional_factor_and_ERF,_DNA-binding__IPR001711__Phospholipase_C,_phosphatidylinositol-specific,_Y_domain_
Solyc09g082230	22.7904	3.70105	-2.62242	5.00E-05	0.000717626	yes	GO:0008999	Ribosomal-protein-alanine_N-acetyltransferase_(AHRD_V1_****_A6CNK1_9BACI);_contains_Interpro_domain(s)__IPR000182__GCN5-related_N-acetyltransferase_
Solyc09g082240	6.52782	1.13211	-2.52759	5.00E-05	0.000717626	yes	GO:0008999	Ribosomal-protein-alanine_N-acetyltransferase_(AHRD_V1_*-**_D3FS71_BACPE);_contains_Interpro_domain(s)__IPR000182__GCN5-related_N-acetyltransferase_
Solyc09g082250	2.35871	0.630861	-1.9026	0.00185	0.0148821	yes	NA	NA
Solyc09g082780	19.3546	57.852	1.57969	5.00E-05	0.000717626	yes	GO:0005102,GO:0032403	Asparagine_synthetase_B_(AHRD_V1_*-*-_A1JQ99_YERE8)
Solyc09g082810	14.6205	75.9866	2.37775	5.00E-05	0.000717626	yes	GO:0005515,GO:0006468	Unknown_Protein_(AHRD_V1);_contains_Interpro_domain(s)__IPR010800__Glycine_rich_
Solyc09g083200	1.30908	5.05271	1.94851	5.00E-05	0.000717626	yes	GO:0016998	Nod_factor_receptor_protein_(Fragment)_(AHRD_V1_***-_B6ZN07_GLYSO);_contains_Interpro_domain(s)__IPR002482__Peptidoglycan-binding_Lysin_subgroup_
Solyc09g089610	7.88761	3.55484	-1.1498	5.00E-05	0.000717626	yes	GO:0051740,GO:0004696	Ethylene_receptor_(AHRD_V1_****_Q5QG21_SOLLC);_contains_Interpro_domain(s)__IPR001789__Signal_transduction_response_regulator,_receiver_region__IPR014525__Signal_transduction_histidine_kinase,_hybrid-type,_ethylene_sensor__IPR005467__Signal_transduction_histidine_kinase,_core_
Solyc09g090070	14.3198	58.1797	2.0225	5.00E-05	0.000717626	yes	GO:0005315	Inorganic_phosphate_transporter_(AHRD_V1_****_O22548_SOLLC);_contains_Interpro_domain(s)__IPR004738__Phosphate_permease_
Solyc09g090290	8.59951	2.96089	-1.53822	5.00E-05	0.000717626	yes	GO:0004722	Genomic_DNA_chromosome_3_P1_clone_MLM24_(AHRD_V1_*---_Q9LW59_ARATH)
Solyc09g090400	10.2193	4.15406	-1.2987	5.00E-05	0.000717626	yes	GO:0003743	Translation_initiation_factor_2B_(AHRD_V1_****_Q2UBN6_ASPOR);_contains_Interpro_domain(s)__IPR000649__Initiation_factor_2B_related_
Solyc09g090470	0.22692	1.44631	2.67212	3.00E-04	0.00339628	yes	GO:0042937,GO:0042936	Peptide_transporter_(AHRD_V1_**-*_A6YJX4_9MAGN);_contains_Interpro_domain(s)__IPR000109__TGF-beta_receptor,_type_I/II_extracellular_region_
Solyc09g090900	1.11734	5.09387	2.18869	5.00E-05	0.000717626	yes	GO:0050486,GO:0003861	3-isopropylmalate_dehydratase_large_subunit_2_(AHRD_V1_****_B6U6T6_MAIZE);_contains_Interpro_domain(s)__IPR006251__Homoaconitase/3-isopropylmalate_dehydratase,_large_subunit,_subgroup_
Solyc09g091000	1.14399	5.77219	2.33504	3.00E-04	0.00339628	yes	GO:0009607	Major_allergen_Mal_d_1_(AHRD_V1_***-_Q84LA7_MALDO);_contains_Interpro_domain(s)__IPR000916__Bet_v_I_allergen_
Solyc09g091510	23.0522	206.258	3.16147	5.00E-05	0.000717626	yes	GO:0008152,GO:0008415,GO:0009058	Chalcone_synthase_(AHRD_V1_***-_Q56I79_9SOLN);_contains_Interpro_domain(s)__IPR011141__Polyketide_synthase,_type_III_
Solyc09g091600	9.93068	29.3835	1.56504	5.00E-05	0.000717626	yes	GO:0005488	Male_sterility_MS5_family_protein_(AHRD_V1_**--_D7KE75_ARALY);_contains_Interpro_domain(s)__IPR011990__Tetratricopeptide-like_helical_
Solyc09g091650	3.51328	0.914956	-1.94104	5.00E-05	0.000717626	yes	GO:0003677	Replication_factor_C_large_subunit_(AHRD_V1_*-*-_B8D4I5_DESK1);_contains_Interpro_domain(s)__IPR003959__ATPase,_AAA-type,_core_
Solyc09g091660	1.27384	6.20208	2.28356	5.00E-05	0.000717626	yes	GO:0042626	ABC_transporter_G_family_member_40_(AHRD_V1_***-_AB40G_ARATH);_contains_Interpro_domain(s)__IPR013525__ABC-2_type_transporter_
Solyc09g092260	8.73766	48.5521	2.47421	5.00E-05	0.000717626	yes	GO:0031072	Chaperone_protein_dnaJ_20_(AHRD_V1_***-_B6U349_MAIZE);_contains_Interpro_domain(s)__IPR001623__Heat_shock_protein_DnaJ,_N-terminal_
Solyc09g092320	7.92126	3.29714	-1.26452	0.00425	0.02917	yes	GO:0008266	RNA_binding_protein-like_protein_(AHRD_V1_****_Q3HVL3_SOLTU);_contains_Interpro_domain(s)__IPR015465__RNA_recognition_motif,_glycine_rich_protein_
Solyc09g092430	1.21912	3.41631	1.4866	0.00105	0.0095457	yes	GO:0008430	Selenium_binding_protein_(AHRD_V1_****_Q93WS1_MEDSA);_contains_Interpro_domain(s)__IPR008826__Selenium-binding_protein_
Solyc09g092690	10.1197	1.027	-3.30066	5.00E-05	0.000717626	yes	GO:0005528	Peptidyl-prolyl_cis-trans_isomerase_(AHRD_V1_***-_Q86M29_BRUMA);_contains_Interpro_domain(s)__IPR001179__Peptidyl-prolyl_cis-trans_isomerase,_FKBP-type_
Solyc09g097770	6.20581	132.618	4.41751	5.00E-05	0.000717626	yes	GO:0005737	Cell_wall_protein_(AHRD_V1_***-_Q40142_SOLLC);_contains_Interpro_domain(s)__IPR010800__Glycine_rich_
Solyc09g097910	10.0872	38.7437	1.94143	5.00E-05	0.000717626	yes	GO:0042380	Polyribonucleotide_nucleotidyltransferase_(AHRD_V1_*---_PNP_ALHEH);_contains_Interpro_domain(s)__IPR003029__Ribosomal_protein_S1,_RNA_binding_domain_
Solyc09g098080	0.123859	1.93941	3.96885	0.0046	0.0310267	yes	GO:0080043	UDP-glucosyltransferase_(AHRD_V1_****_A7M6U9_IPONI);_contains_Interpro_domain(s)__IPR002213__UDP-glucuronosyl/UDP-glucosyltransferase_
Solyc09g098120	0.394381	4.03291	3.35416	0.00045	0.00475	yes	GO:0003700	DUF1264_domain_protein_(AHRD_V1_**--_B8NLT6_ASPFN);_contains_Interpro_domain(s)__IPR010686__Protein_of_unknown_function_DUF1264_
Solyc09g098130	2.01294	5.5146	1.45395	5.00E-05	0.000717626	yes	GO:0006952,GO:0006915	Cc-nbs-lrr,_resistance_protein
Solyc09g006000	2.90608	11.3016	1.95938	0.00115	0.0102219	yes	GO:0034046	Fe-S-cluster_oxidoreductase-like_(AHRD_V1_***-_D8LKL6_ECTSI);_contains_Interpro_domain(s)__IPR005358__Uncharacterised_protein_family_UPF0153_
Solyc09g007220	2.03727	0.396959	-2.35958	0.00215	0.0168868	yes	GO:0042802,GO:0003918	Unknown_Protein_(AHRD_V1);_contains_Interpro_domain(s)__IPR001810__Cyclin-like_F-box_
Solyc09g007430	10.903	3.43665	-1.66565	5.00E-05	0.000717626	yes	GO:0003697	Mitochondrial_SBP40_(AHRD_V1_**--_Q58J68_SOLTU);_contains_Interpro_domain(s)__IPR012340__Nucleic_acid-binding,_OB-fold_
Solyc09g007510	1.56354	4.54487	1.53942	0.00035	0.00385537	yes	GO:0006468,GO:0005488	Receptor-like_kinase_(AHRD_V1_*-*-_A7VM32_MARPO);_contains_Interpro_domain(s)__IPR002290__Serine/threonine_protein_kinase_
Solyc09g007680	14.6237	45.31	1.63152	5.00E-05	0.000717626	yes	GO:0005515	Zinc_finger_family_protein_(AHRD_V1_**--_D7MTV5_ARALY);_contains_Interpro_domain(s)__IPR011016__Zinc_finger,_RING-CH-type_
Solyc09g008170	6.21523	33.4678	2.42889	5.00E-05	0.000717626	yes	GO:0005516	Auxin_responsive_SAUR_protein_(AHRD_V1_*-*-_Q1SN26_MEDTR);_contains_Interpro_domain(s)__IPR003676__Auxin_responsive_SAUR_protein_
Solyc09g008430	7.43081	16.6129	1.16071	1.00E-04	0.00132412	yes	GO:0005102	CHY_zinc_finger_family_protein_expressed_(AHRD_V1_***-_Q10RT9_ORYSJ);_contains_Interpro_domain(s)__IPR008913__Zinc_finger,_CHY-type_
Solyc09g008460	1.56238	4.32904	1.4703	0.00225	0.0175418	yes	GO:0015031,GO:0007264,GO:0005525,GO:0007165,GO:0005622	Ras-related_protein_Rab-18_(AHRD_V1_***-_B6TSE5_MAIZE);_contains_Interpro_domain(s)__IPR015598__Rab18_
Solyc09g008680	5.08881	10.1962	1.00263	0.00455	0.0307703	yes	GO:0004794	FAD_binding_protein_(AHRD_V1_***-_B6TF47_MAIZE)
Solyc09g008860	0.726211	0.128152	-2.50254	0.00375	0.0263527	yes	GO:0005515,GO:0004674	Receptor_like_kinase,_RLK
Solyc09g008930	17.3399	36.2551	1.06409	5.00E-05	0.000717626	yes	GO:0004311	Os03g0270500_protein_(Fragment)_(AHRD_V1_*-*-_Q0DT39_ORYSJ);_contains_Interpro_domain(s)__IPR007700__Protein_of_unknown_function_DUF668_
Solyc09g009530	25.8366	10.281	-1.32944	5.00E-05	0.000717626	yes	GO:0016787	Hydrolase_alpha/beta_fold_family_protein_(AHRD_V1_****_D7LIQ3_ARALY);_contains_Interpro_domain(s)__IPR000073__Alpha/beta_hydrolase_fold-1_
Solyc09g009840	7.8234	18.3949	1.23344	3.00E-04	0.00339628	yes	GO:0004089	Calcium/calmodulin_protein_kinase_(AHRD_V1_*-*-_Q84ZT8_TOBAC)
Solyc09g009970	0.433855	1.24515	1.52104	0.0049	0.0324887	yes	GO:0005622	Rho_GTPase_activating_protein_2_(AHRD_V1_*-*-_Q6UQ72_ORYSJ);_contains_Interpro_domain(s)__IPR000198__RhoGAP_
Solyc09g010020	6.98305	16.8172	1.268	5.00E-05	0.000717626	yes	GO:0009815	1-aminocyclopropane-1-carboxylate_oxidase-like_protein_(AHRD_V1_**-*_Q9LTH8_ARATH);_contains_Interpro_domain(s)__IPR005123__Oxoglutarate_and_iron-dependent_oxygenase_
Solyc09g010940	25.8636	11.9762	-1.11076	5.00E-05	0.000717626	yes	GO:0016787,GO:0008152	Pyrimidine_5&apos-nucleotidase_(AHRD_V1_***-_D5QKK7_METTR);_contains_Interpro_domain(s)__IPR010237__Pyrimidine_5-nucleotidase_
Solyc09g011080	6.25434	36.6623	2.55137	5.00E-05	0.000717626	yes	GO:0046863	Ribulose-1_5-bisphosphate_carboxylase/oxygenase_activase_1_(AHRD_V1_****_Q9AXG1_GOSHI);_contains_Interpro_domain(s)__IPR003959__ATPase,_AAA-type,_core_
Solyc09g014520	40.2407	85.0462	1.07959	5.00E-05	0.000717626	yes	GO:0005515	Chlorophyll_a-b_binding_protein_6A,_chloroplastic_(AHRD_V1_****_CB11_SOLLC);_contains_Interpro_domain(s)__IPR001344__Chlorophyll_A-B_binding_protein_
Solyc09g015380	1.7311	6.5502	1.91985	0.0043	0.0295019	yes	GO:0042803	Abscisic_acid_receptor_PYL6_(AHRD_V1_**--_PYL6_ARATH);_contains_Interpro_domain(s)__IPR019587__Polyketide_cyclase/dehydrase_
Solyc09g015770	217.471	99.5511	-1.12732	0.00055	0.00562692	yes	GO:0003700	WRKY_transcription_factor_6_(AHRD_V1_****_A7UGD3_SOLTU);_contains_Interpro_domain(s)__IPR003657__DNA-binding_WRKY_
Solyc09g018070	2.07253	13.5309	2.70679	5.00E-05	0.000717626	yes	NA	NA
Solyc09g018220	0.184113	1.0028	2.44538	6.00E-04	0.00603868	yes	GO:0005515	Cc-nbs-lrr,_resistance_protein
Solyc09g018750	73.2889	174.018	1.24757	5.00E-05	0.000717626	yes	GO:0008152	Inosine-5&apos-monophosphate_dehydrogenase_(AHRD_V1_***-_Q0KFK7_RALEH);_contains_Interpro_domain(s)__IPR000644__Cystathionine_beta-synthase,_core_
Solyc09g042750	30.4851	64.6091	1.08363	5.00E-05	0.000717626	yes	GO:0016291	Acyl-CoA_thioesterase_9_(AHRD_V1_****_Q503Q9_DANRE)
Solyc09g056180	4.27306	16.6885	1.96551	0.00095	0.00878334	yes	GO:0051015	Dehydroascorbate_reductase_1_(Fragment)_(AHRD_V1_***-_B8YGQ8_SOLLC);_contains_Interpro_domain(s)__IPR010987__Glutathione_S-transferase,_C-terminal-like_
Solyc09g059170	0.796527	11.6166	3.86632	5.00E-05	0.000717626	yes	GO:0047209	Anthocyanidin_3-O-glucosyltransferase_(AHRD_V1_****_B6SU01_MAIZE);_contains_Interpro_domain(s)__IPR002213__UDP-glucuronosyl/UDP-glucosyltransferase_
Solyc09g059510	5.10495	15.198	1.57391	5.00E-05	0.000717626	yes	GO:0003677,GO:0006355	Ethylene-responsive_transcription_factor-like_protein_At4g13040_(AHRD_V1_*---_ERFL1_ARATH);_contains_Interpro_domain(s)__IPR001471__Pathogenesis-related_transcriptional_factor_and_ERF,_DNA-binding_
Solyc09g061930	5.8713	1.49455	-1.97397	5.00E-05	0.000717626	yes	GO:0004674	Receptor_like_kinase,_RLK
Solyc09g065390	12.8508	85.8188	2.73943	5.00E-05	0.000717626	yes	GO:0005515	Expressed_protein_3&apos-partial_(Fragment)_(AHRD_V1_***-_Q75H88_ORYSJ)
Solyc09g065480	0.167902	0.915984	2.44771	0.00075	0.00720506	yes	GO:0004437	Inositol-1_4_5-trisphosphate_5-Phosphatase-like_protein_(AHRD_V1_***-_Q9M1W5_ARATH);_contains_Interpro_domain(s)__IPR000300__Inositol_polyphosphate_related_phosphatase_
Solyc09g065560	6.19218	19.1093	1.62575	5.00E-05	0.000717626	yes	GO:0015116	Sulfate_transporter_(AHRD_V1_****_D7LTZ8_ARALY);_contains_Interpro_domain(s)__IPR001902__Sulphate_anion_transporter_
Solyc09g065910	50.6091	222.714	2.13772	5.00E-05	0.000717626	yes	GO:0009523	Photosystem_II_reaction_center_W_protein_(AHRD_V1_***-_B6TMB3_MAIZE);_contains_Interpro_domain(s)__IPR009806__Photosystem_II_protein_PsbW,_class_2_
Solyc09g066470	13.3173	29.9519	1.16934	5.00E-05	0.000717626	yes	GO:0015424	Cobalt_import_ATP-binding_protein_CbiO_2_(AHRD_V1_***-_CBIO2_STRPF);_contains_Interpro_domain(s)__IPR003439__ABC_transporter-like_
Solyc09g074820	1.03921	0.102001	-3.34883	2.00E-04	0.00242471	yes	GO:0016020	Potassium_transporter_(AHRD_V1_***-_Q1T6Z4_PHRAU);_contains_Interpro_domain(s)__IPR003855__K+_potassium_transporter_
Solyc09g075140	0.378863	3.16826	3.06394	5.00E-05	0.000717626	yes	GO:0008289,GO:0004622	Lipase-like_protein_(AHRD_V1_**--_Q9M3D1_ARATH)
Solyc09g075470	1.45544	18.6333	3.67836	5.00E-05	0.000717626	yes	GO:0031072	Chaperone_protein_dnaJ_(AHRD_V1_***-_B6U761_MAIZE);_contains_Interpro_domain(s)__IPR001623__Heat_shock_protein_DnaJ,_N-terminal_
Solyc09g075480	17.0177	7.56198	-1.1702	5.00E-05	0.000717626	yes	GO:0007018	Kinesin_(AHRD_V1_***-_Q5MNW6_GOSHI);_contains_Interpro_domain(s)__IPR001752__Kinesin,_motor_region_
Solyc09g075570	7.56447	18.6859	1.30464	0.0027	0.0203009	yes	GO:0016758	Binding_protein_(AHRD_V1_***-_D7LGN5_ARALY)
Solyc09g075820	0.264237	1.34936	2.35237	0.00065	0.00641603	yes	GO:0008506	Solute_carrier_family_2,_facilitated_glucose_transporter_member_3_(AHRD_V1_***-_GTR3_CANFA);_contains_Interpro_domain(s)__IPR003663__Sugar/inositol_transporter_
Solyc09g075890	2.37677	8.47495	1.8342	1.00E-04	0.00132412	yes	GO:0047405,GO:0008252	Pyrimidine_5&apos-nucleotidase_(AHRD_V1_****_B4WF69_9CAUL);_contains_Interpro_domain(s)__IPR010237__Pyrimidine_5-nucleotidase_
Solyc09g075910	0.304857	0.990966	1.7007	0.00395	0.0274786	yes	GO:0048544,GO:0005529,GO:0006468	Receptor-like_protein_kinase_(AHRD_V1_***-_Q39202_ARATH);_contains_Interpro_domain(s)__IPR002290__Serine/threonine_protein_kinase_
Solyc09g082210	70.4761	27.2316	-1.37185	5.00E-05	0.000717626	yes	GO:0015231	Os10g0422600_protein_(Fragment)_(AHRD_V1_*-*-_Q0IXM0_ORYSJ);_contains_Interpro_domain(s)__IPR007650__Protein_of_unknown_function_DUF581_
Solyc09g082220	7.64722	1.05508	-2.85759	0.00105	0.0095457	yes	GO:0015231	Acetyltransferase_GNAT_family_protein_expressed_(AHRD_V1_***-_Q75GC2_ORYSJ);_contains_Interpro_domain(s)__IPR016181__Acyl-CoA_N-acyltransferase_
Solyc09g082550	0.404448	2.61247	2.69139	5.00E-05	0.000717626	yes	GO:0015381	High_affinity_sulfate_transporter_2_(AHRD_V1_****_SUT2_STYHA);_contains_Interpro_domain(s)__IPR001902__Sulphate_anion_transporter_
Solyc09g082720	255.597	99.6862	-1.3584	5.00E-05	0.000717626	yes	GO:0050235,GO:0004033	Aldo/keto_reductase_family_protein_(AHRD_V1_****_D7KWQ9_ARALY);_contains_Interpro_domain(s)__IPR001395__Aldo/keto_reductase_
Solyc09g082830	4.68089	1.93749	-1.27259	0.00015	0.00189532	yes	GO:0019899	ARGONAUTE_1_(AHRD_V1_***-_D6RUV9_TOBAC);_contains_Interpro_domain(s)__IPR003165__Stem_cell_self-renewal_protein_Piwi_
Solyc09g082870	1.06331	0.313829	-1.76052	0.00305	0.0223521	yes	GO:0005388	Calcium-transporting_ATPase_1_(AHRD_V1_****_Q7XBH9_CERRI);_contains_Interpro_domain(s)__IPR006408__ATPase,_P-type,_calcium-transporting,_PMCA-type_
Solyc09g083010	0.719075	1.82081	1.34037	0.00685	0.0425724	yes	GO:0034042,GO:0034043	Endonuclease_III-like_protein_1_(AHRD_V1_**--_B6U0P3_MAIZE);_contains_Interpro_domain(s)__IPR003265__HhH-GPD_domain_
Solyc09g083030	97.5791	47.3825	-1.04222	5.00E-05	0.000717626	yes	GO:0005529	Myrosinase_binding_protein_(AHRD_V1_**-*_P93065_BRANA);_contains_Interpro_domain(s)__IPR001229__Mannose-binding_lectin_
Solyc09g083050	0.0983689	1.95079	4.30972	0.0046	0.0310267	yes	GO:0009922	Fatty_acid_elongase_3-ketoacyl-CoA_synthase_(AHRD_V1_****_Q6DUV5_BRANA);_contains_Interpro_domain(s)__IPR012392__Very-long-chain_3-ketoacyl-CoA_synthase_
Solyc09g083130	0.567401	1.67409	1.56093	0.0012	0.0105463	yes	GO:0004252	Peptidase_S9_prolyl_oligopeptidase_active_site_domain_protein_(AHRD_V1_*-*-_D1C565_SPHTD);_contains_Interpro_domain(s)__IPR001375__Peptidase_S9,_prolyl_oligopeptidase_active_site_region_
Solyc09g090430	33.8866	92.3644	1.44662	5.00E-05	0.000717626	yes	GO:0008152,GO:0003677,GO:0009439	Cyanate_hydratase_(AHRD_V1_***-_B6TTW1_MAIZE);_contains_Interpro_domain(s)__IPR008076__Cyanase_
Solyc09g090540	16.2446	6.04932	-1.42512	5.00E-05	0.000717626	yes	GO:0003676,GO:0000166	Unknown_Protein_(AHRD_V1)
Solyc09g090980	10.9187	111.358	3.35032	5.00E-05	0.000717626	yes	GO:0009607	Major_allergen_Mal_d_1_(AHRD_V1_***-_Q84LA7_MALDO);_contains_Interpro_domain(s)__IPR000916__Bet_v_I_allergen_
Solyc09g091010	2.17105	6.34053	1.54621	0.00025	0.00292046	yes	GO:0009607	Unknown_Protein_(AHRD_V1)
Solyc09g091270	1.61618	0.255136	-2.66325	0.0033	0.0238053	yes	GO:0005515,GO:0006468	Genomic_DNA_chromosome_5_P1_clone_MAC12_(AHRD_V1_***-_Q9FFY5_ARATH)
Solyc09g091970	1.39548	3.53514	1.34101	0.00235	0.0181637	yes	GO:0005515	NAD-binding_domain_4_protein_(AHRD_V1_****_D5D7M5_ECOKI);_contains_Interpro_domain(s)__IPR010099__Sugar_nucleotide_epimerase_YfcH,_putative_
Solyc09g092270	2.4699	35.7891	3.857	5.00E-05	0.000717626	yes	GO:0016740	Hydroxycinnamoyl-CoA_shikimate/quinate_hydroxycinnamoyl_transferase_(AHRD_V1_*--*_D1GJ93_COFAR);_contains_Interpro_domain(s)__IPR003480__Transferase_
Solyc09g092520	4.55231	0.607599	-2.90541	5.00E-05	0.000717626	yes	GO:0016798	Xyloglucan_endotransglucosylase/hydrolase_8_(AHRD_V1_****_C0IRG7_ACTDE);_contains_Interpro_domain(s)__IPR016455__Xyloglucan_endotransglucosylase/hydrolase_
Solyc09g098100	22.364	9.81426	-1.18823	5.00E-05	0.000717626	yes	GO:0006952,GO:0006915	Cc-nbs-lrr,_resistance_protein
Solyc09g098110	29.3066	12.2695	-1.25614	5.00E-05	0.000717626	yes	GO:0003700	BHLH_transcription_factor_(AHRD_V1_*-**_B6SY24_MAIZE);_contains_Interpro_domain(s)__IPR001092__Basic_helix-loop-helix_dimerisation_region_bHLH_
Solyc09g098510	2.70476	8.4505	1.64354	5.00E-05	0.000717626	yes	GO:0009664	Unknown_Protein_(AHRD_V1);_contains_Interpro_domain(s)__IPR006706__Extensin-like_region_
Solyc10g005030	3.00968	17.2679	2.52041	5.00E-05	0.000717626	yes	GO:0006355	Pseudo-response_regulator_9_(AHRD_V1_***-_D0PPG9_CASSA);_contains_Interpro_domain(s)__IPR001789__Signal_transduction_response_regulator,_receiver_region_
Solyc10g005040	3.05829	14.7915	2.27397	5.00E-05	0.000717626	yes	GO:0032776	Harpin-induced_protein-like_(Fragment)_(AHRD_V1_**--_D2CFH8_COFAR);_contains_Interpro_domain(s)__IPR010847__Harpin-induced_1_
Solyc10g005050	35.7848	83.403	1.22075	5.00E-05	0.000717626	yes	GO:0003677	Thylakoid_membrane_phosphoprotein_14_kDa,_chloroplastic_(AHRD_V1_**--_TMP14_ARATH)
Solyc10g005080	9.63688	77.6077	3.00956	5.00E-05	0.000717626	yes	GO:0005515,GO:0003700	Late_elongated_hypocotyl_and_circadian_clock_associated-1-like
Solyc10g005120	6.5432	0	#NAME?	5.00E-05	0.000717626	yes	GO:0016706,GO:0016682	Flavanone_3-hydroxylase_(AHRD_V1_**--_Q5XPX2_GINBI);_contains_Interpro_domain(s)__IPR005123__Oxoglutarate_and_iron-dependent_oxygenase_
Solyc10g005300	0.419408	2.11741	2.33588	7.00E-04	0.00684186	yes	GO:0005515,GO:0004674	Serine/threonine-protein_kinase_(AHRD_V1_****_C6ZRV0_SOYBN);_contains_Interpro_domain(s)__IPR002290__Serine/threonine_protein_kinase_
Solyc10g006030	42.8408	87.3806	1.02833	5.00E-05	0.000717626	yes	GO:0005840,GO:0015935	30S_ribosomal_protein_S10-like_(AHRD_V1_***-_A1YMX4_BRACM);_contains_Interpro_domain(s)__IPR005731__Ribosomal_protein_S10,_bacterial_
Solyc10g006230	8.50671	118.83	3.80415	5.00E-05	0.000717626	yes	GO:0016020	Chlorophyll_a-b_binding_protein_7,_chloroplastic_(AHRD_V1_***-_CB12_SOLLC);_contains_Interpro_domain(s)__IPR001344__Chlorophyll_A-B_binding_protein_
Solyc10g006330	4.19309	25.914	2.62765	5.00E-05	0.000717626	yes	GO:0003702,GO:0008134	Unknown_Protein_(AHRD_V1)
Solyc10g006360	10.7774	3.63703	-1.56718	0.00455	0.0307703	yes	GO:0008017	Unknown_Protein_(AHRD_V1)
Solyc10g006710	58.0831	25.5164	-1.18669	5.00E-05	0.000717626	yes	GO:0019199,GO:0004674	Serine/threonine_kinase_receptor_(AHRD_V1_****_Q7DMS5_BRANA);_contains_Interpro_domain(s)__IPR002290__Serine/threonine_protein_kinase_
Solyc10g007690	3.01449	20.2902	2.7508	5.00E-05	0.000717626	yes	GO:0016020	Chlorophyll_a-b_binding_protein_8,_chloroplastic_(AHRD_V1_***-_CB13_SOLLC);_contains_Interpro_domain(s)__IPR001344__Chlorophyll_A-B_binding_protein_
Solyc10g007780	2.23029	4.93045	1.14449	0.00675	0.0421406	yes	GO:0003723	Unknown_Protein_(AHRD_V1)
Solyc10g008160	2.06027	22.7954	3.46784	5.00E-05	0.000717626	yes	GO:0005515	Transcription_factor_(Fragment)_(AHRD_V1_*---_D6MK15_9ASPA)
Solyc10g008910	12.8058	1.37723	-3.21696	0.0032	0.0232145	yes	GO:0042802	Histone_H3_(AHRD_V1_***-_D8L9K7_WHEAT);_contains_Interpro_domain(s)__IPR000164__Histone_H3_
Solyc10g009030	16.1978	7.26092	-1.15758	5.00E-05	0.000717626	yes	GO:0042284	Sphingolipid_delta_4_desaturase_(AHRD_V1_****_Q5AJX2_CANAL);_contains_Interpro_domain(s)__IPR011388__Sphingolipid_delta4-desaturase__IPR006025__Peptidase_M,_neutral_zinc_metallopeptidases,_zinc-binding_site_
Solyc10g009420	3.81736	8.84866	1.21289	0.00075	0.00720506	yes	GO:0004842	E3_ubiquitin-protein_ligase_sina_(AHRD_V1_**-*_B0WR23_CULQU);_contains_Interpro_domain(s)__IPR004162__Seven_in_absentia_protein_
Solyc10g009430	1.52136	19.0292	3.64478	5.00E-05	0.000717626	yes	GO:0004842	Diacylglycerol_O-acyltransferase_(AHRD_V1_***-_Q124V7_POLSJ);_contains_Interpro_domain(s)__IPR009721__Protein_of_unknown_function_DUF1298_
Solyc10g017980	4372.56	14088.5	1.68797	5.00E-05	0.000717626	yes	GO:0008061,GO:0016998	Chitinase_(AHRD_V1_***-_B8QVJ5_ZEAMP);_contains_Interpro_domain(s)__IPR001002__Chitin-binding,_type_1_
Solyc10g045290	0.226787	0.652911	1.52555	0.00075	0.00720506	yes	GO:0005515,GO:0004712	Kinase_interacting_family_protein_(AHRD_V1_**--_D7KCB2_ARALY);_contains_Interpro_domain(s)__IPR011684__KIP1-like_
Solyc10g047030	46.552	2.81377	-4.04826	5.00E-05	0.000717626	yes	GO:0009044,GO:0005515	Beta-xylosidase_4_(AHRD_V1_****_D7MRV5_ARALY);_contains_Interpro_domain(s)__IPR001764__Glycoside_hydrolase,_family_3,_N-terminal_
Solyc10g047040	17.0646	3.70383	-2.20391	5.00E-05	0.000717626	yes	GO:0008270	Zinc_finger_protein_zfs1_(AHRD_V1_*-*-_ZFS1_SCHPO);_contains_Interpro_domain(s)__IPR000571__Zinc_finger,_CCCH-type_
Solyc10g050990	2394.76	55.6015	-5.42861	1.00E-04	0.00132412	yes	GO:0003677	Unknown_Protein_(AHRD_V1)
Solyc10g052490	7.47227	27.864	1.89878	5.00E-05	0.000717626	yes	GO:0008152	Isoflavone_reductase-like_protein_5_(AHRD_V1_***-_Q3KN68_VITVI);_contains_Interpro_domain(s)__IPR008030__NmrA-like_
Solyc10g055620	0.902262	2.56683	1.50837	0.0022	0.0172343	yes	GO:0005515,GO:0004842	Heparan-alpha-glucosaminide_N-acetyltransferase_(AHRD_V1_**--_HGNAT_MOUSE)
Solyc10g055760	62.2377	14.5463	-2.09714	5.00E-05	0.000717626	yes	GO:0045449	NAC_domain_protein_IPR003441_(AHRD_V1_***-_B9H1P6_POPTR);_contains_Interpro_domain(s)__IPR003441__No_apical_meristem_(NAM)_protein_
Solyc10g074730	2.75206	7.28442	1.4043	0.0034	0.0243895	yes	GO:0006468	Harpin-induced_1_(AHRD_V1_***-_Q1STP6_MEDTR);_contains_Interpro_domain(s)__IPR010847__Harpin-induced_1_
Solyc10g075030	3.21718	10.6299	1.72425	5.00E-05	0.000717626	yes	GO:0003700	AP2_domain-containing_transcription_factor_(AHRD_V1_*--*_B9HWL7_POPTR);_contains_Interpro_domain(s)__IPR003340__Transcriptional_factor_B3_
Solyc10g076200	0	3.8734	Inf	5.00E-05	0.000717626	yes	GO:0006869	Non-specific_lipid-transfer_protein_(AHRD_V1_***-_A7UGH2_SOLTU);_contains_Interpro_domain(s)__IPR013770__Plant_lipid_transfer_protein_and_hydrophobic_protein,_helical_
Solyc10g076250	1.91279	4.72185	1.30368	0.0013	0.0112435	yes	GO:0030170	Aminotransferase_like_protein_(AHRD_V1_***-_Q0WWF1_ARATH);_contains_Interpro_domain(s)__IPR005814__Aminotransferase_class-III_
Solyc10g076360	87.5655	32.9101	-1.41183	5.00E-05	0.000717626	yes	GO:0003824	Prenylated_rab_acceptor_PRA1_(AHRD_V1_***-_A2Q469_MEDTR);_contains_Interpro_domain(s)__IPR004895__Prenylated_rab_acceptor_PRA1_
Solyc10g076370	15.8893	5.90573	-1.42787	5.00E-05	0.000717626	yes	GO:0003677,GO:0006355	Ethylene-responsive_transcription_factor_13_(AHRD_V1_*-*-_ERF99_ARATH);_contains_Interpro_domain(s)__IPR001471__Pathogenesis-related_transcriptional_factor_and_ERF,_DNA-binding_
Solyc10g076660	1.53244	14.5409	3.24621	5.00E-05	0.000717626	yes	GO:0016491,GO:0055114	Anthocyanidin_synthase_(AHRD_V1_**--_Q2QCX4_GOSHI);_contains_Interpro_domain(s)__IPR005123__Oxoglutarate_and_iron-dependent_oxygenase_
Solyc10g077110	65.1319	274.345	2.07455	5.00E-05	0.000717626	yes	NA	NA
Solyc10g078440	12.1498	33.1673	1.44884	0.00275	0.0205563	yes	GO:0003700,GO:0046982	Unknown_Protein_(AHRD_V1);_contains_Interpro_domain(s)__IPR008889__VQ_
Solyc10g078920	12.8872	53.0607	2.0417	5.00E-05	0.000717626	yes	GO:0045454	Thioredoxin-like_5_(AHRD_V1_***-_A6N1I7_ORYSI);_contains_Interpro_domain(s)__IPR013766__Thioredoxin_domain_
Solyc10g079420	91.3465	42.6518	-1.09874	0.00015	0.00189532	yes	GO:0005509	Calmodulin_(AHRD_V1_***-_B6TKX0_MAIZE);_contains_Interpro_domain(s)__IPR011992__EF-Hand_type_
Solyc10g079620	5.9855	17.6257	1.55814	5.00E-05	0.000717626	yes	GO:0008152	HAD_superfamily_(Subfamily_IA)_hydrolase_TIGR02254_(AHRD_V1_**--_D2C4L5_THENR);_contains_Interpro_domain(s)__IPR011949__HAD-superfamily_hydrolase,_subfamily_IA,_REG-2-like_
Solyc10g079870	0.38194	1.26563	1.72843	0.00235	0.0181637	yes	GO:0055114,GO:0050660	Cytokinin_oxidase/dehydrogenase_1_(AHRD_V1_***-_C0LPA6_SOLTU);_contains_Interpro_domain(s)__IPR015345__Cytokinin_dehydrogenase_1,_FAD_and_cytokinin_binding_
Solyc10g080400	0.811336	0	#NAME?	5.00E-05	0.000717626	yes	GO:0006468	Polychome_UV-B-insensitive_4_(AHRD_V1_***-_D7LI35_ARALY)
Solyc10g080610	46.169	95.559	1.04947	5.00E-05	0.000717626	yes	GO:0005622	Kelch-like_protein_14_(AHRD_V1_***-_B6T7I5_MAIZE);_contains_Interpro_domain(s)__IPR015915__Kelch-type_beta_propeller_
Solyc10g080870	0	0.58611	Inf	5.00E-05	0.000717626	yes	GO:0019825	Cytochrome_P450
Solyc10g080900	1082.22	2314.35	1.09662	1.00E-04	0.00132412	yes	GO:0008152,GO:0055114	3-oxoacyl-reductase_(AHRD_V1_**--_B6UEX0_MAIZE);_contains_Interpro_domain(s)__IPR002347__Glucose/ribitol_dehydrogenase_
Solyc10g080960	2.50451	0.607668	-2.04317	0.00635	0.0401317	yes	GO:0003700	Transcription_factor_(Fragment)_(AHRD_V1_**-*_D6MKQ8_9ASPA);_contains_Interpro_domain(s)__IPR006447__Myb-like_DNA-binding_region,_SHAQKYF_class_
Solyc10g081930	12.538	1.96902	-2.67076	5.00E-05	0.000717626	yes	GO:0005515	Unknown_Protein_(AHRD_V1)
Solyc10g081940	6.62355	0.135723	-5.60887	5.00E-05	0.000717626	yes	GO:0000145	Exocyst_complex_protein_exo70_(AHRD_V1_**--_EXO70_ASPFU);_contains_Interpro_domain(s)__IPR004140__Exo70_exocyst_complex_subunit_
Solyc10g083210	0.989984	7.15591	2.85366	5.00E-05	0.000717626	yes	GO:0006355	Auxin_response_factor_1_(AHRD_V1_*-*-_D9HNS8_MAIZE);_contains_Interpro_domain(s)__IPR003340__Transcriptional_factor_B3_
Solyc10g083360	9.23366	3.8008	-1.2806	2.00E-04	0.00242471	yes	GO:0045449	Calmodulin_binding_protein_(AHRD_V1_***-_B6SL12_MAIZE)
Solyc10g083440	2.18841	17.1254	2.96818	5.00E-05	0.000717626	yes	GO:0080043	UDP_flavonoid_3-O-glucosyltransferase_(Fragment)_(AHRD_V1_****_B5AIT4_IPOTF);_contains_Interpro_domain(s)__IPR002213__UDP-glucuronosyl/UDP-glucosyltransferase_
Solyc10g083460	13.4459	50.2997	1.90338	5.00E-05	0.000717626	yes	GO:0008270	Zinc_finger_A20_and_AN1_domain-containing_stress-associated_protein_6_(AHRD_V1_*-*-_C1BNQ4_9MAXI);_contains_Interpro_domain(s)__IPR000058__Zinc_finger,_AN1-type_
Solyc10g083580	212.253	512.823	1.27267	3.00E-04	0.00339628	yes	GO:0005576	Phytosulfokines_5_(AHRD_V1_*-*-_PSK5_ORYSJ);_contains_Interpro_domain(s)__IPR009438__Phytosulfokine_
Solyc10g083690	1.6059	6.55011	2.02814	5.00E-05	0.000717626	yes	GO:0020037,GO:0055114	Cytochrome_P450
Solyc10g083720	450.461	156.418	-1.526	5.00E-05	0.000717626	yes	GO:0006096,GO:0003824	Pyruvate_kinase_(AHRD_V1_***-_Q94KE3_ARATH);_contains_Interpro_domain(s)__IPR001697__Pyruvate_kinase_
Solyc10g083880	187.967	1115.96	2.56974	5.00E-05	0.000717626	yes	GO:0016020,GO:0016021	Aquaporin_(AHRD_V1_***-_D6BRE1_9ROSI);_contains_Interpro_domain(s)__IPR012269__Aquaporin_
Solyc10g084170	33.2566	154.036	2.21155	5.00E-05	0.000717626	yes	GO:0006915	Bcl-2-associated_athanogene-like_protein_(AHRD_V1_***-_D1MIX4_VITVI);_contains_Interpro_domain(s)__IPR000048__IQ_calmodulin-binding_region_
Solyc10g084250	0.229397	2.93447	3.67718	5.00E-05	0.000717626	yes	GO:0006468,GO:0005488	Receptor-like_kinase_(AHRD_V1_*-*-_A7VM32_MARPO);_contains_Interpro_domain(s)__IPR002290__Serine/threonine_protein_kinase_
Solyc10g087010	18.3955	90.4209	2.2973	5.00E-05	0.000717626	yes	GO:0019825	cytochrome_P450
Solyc10g084680	1.60858	3.94709	1.295	0.00225	0.0175418	yes	NA	NA
Solyc10g085200	5.32258	30.0123	2.49535	5.00E-05	0.000717626	yes	GO:0055114	Acyl-CoA_dehydrogenase_(AHRD_V1_***-_A3XH21_LEEBM);_contains_Interpro_domain(s)__IPR009100__Acyl-CoA_dehydrogenase/oxidase,_middle_and_N-terminal_
Solyc10g085500	0	0.985984	Inf	5.00E-05	0.000717626	yes	GO:0019825	Cytochrome_P450
Solyc10g085550	6.20507	20.78	1.74368	5.00E-05	0.000717626	yes	GO:0000015	Enolase_(AHRD_V1_***-_C5J0G6_TOBAC);_contains_Interpro_domain(s)__IPR000941__Enolase_
Solyc10g085590	121.708	56.8844	-1.09732	0.00035	0.00385537	yes	GO:0030374,GO:0043130	Tumor_susceptibility_protein_101_(Fragment)_(AHRD_V1_*-*-_Q09H81_MACMU);_contains_Interpro_domain(s)__IPR008883__Tumour_susceptibility_gene_101_
Solyc10g086180	13.8249	51.7005	1.90291	5.00E-05	0.000717626	yes	NA	NA
Solyc10g086620	0.301396	2.03105	2.75249	0.00585	0.0377152	yes	GO:0016020,GO:0008152,GO:0055114	Tropinone_reductase_(AHRD_V1_**--_B6TAE7_MAIZE);_contains_Interpro_domain(s)__IPR002347__Glucose/ribitol_dehydrogenase_
Solyc10g086730	4.97343	38.3227	2.94589	5.00E-05	0.000717626	yes	GO:0005975	Fructose-1_6-bisphosphatase_class_1_(AHRD_V1_***-_D0MHZ8_RHOM4);_contains_Interpro_domain(s)__IPR000146__Fructose-1,6-bisphosphatase_
Solyc10g005310	4.70567	10.4087	1.14532	4.00E-04	0.00429032	yes	GO:0004000	Adenosine_deaminase-like_protein_(Predicted)_(AHRD_V1_****_B2KIP2_RHIFE);_contains_Interpro_domain(s)__IPR001365__Adenosine/AMP_deaminase_
Solyc10g005330	1.21144	3.98871	1.7192	5.00E-05	0.000717626	yes	GO:0043565	Homeobox-leucine_zipper_protein_ATHB-14_(AHRD_V1_***-_ATB14_ARATH);_contains_Interpro_domain(s)__IPR002913__Lipid-binding_START_
Solyc10g005360	1.56666	10.5638	2.75336	5.00E-05	0.000717626	yes	GO:0045543	Gibberellin_2-beta-dioxygenase_7_(AHRD_V1_**-*_B6SZM8_MAIZE);_contains_Interpro_domain(s)__IPR005123__Oxoglutarate_and_iron-dependent_oxygenase_
Solyc10g005620	0.263405	4.00967	3.92813	5.00E-05	0.000717626	yes	GO:0005515,GO:0005488	FAD_dependent_oxidoreductase_(AHRD_V1_***-_C7RVE7_ACCPU);_contains_Interpro_domain(s)__IPR002937__Amine_oxidase_
Solyc10g006660	251.97	100.723	-1.32285	5.00E-05	0.000717626	yes	GO:0005200	Calcium-binding_EF_hand_family_protein_(Fragment)_(AHRD_V1_**--_D7MEH5_ARALY);_contains_Interpro_domain(s)__IPR011992__EF-Hand_type_
Solyc10g006820	2.18911	5.91052	1.43294	5.00E-05	0.000717626	yes	GO:0042803	Myosin_(AHRD_V1_***-_Q9SNF0_ARATH);_contains_Interpro_domain(s)__IPR001609__Myosin_head,_motor_region_
Solyc10g006880	200.439	424.343	1.08207	5.00E-05	0.000717626	yes	GO:0003700,GO:0016563	NAC_domain_protein_(AHRD_V1_***-_Q56UP7_SOLLC);_contains_Interpro_domain(s)__IPR003441__No_apical_meristem_(NAM)_protein_
Solyc10g007040	7.05319	1.76283	-2.00039	5.00E-05	0.000717626	yes	GO:0016757	Beta-1,3-galactosyl-O-glycosyl-glycoprotein_beta-1,6-N-acetylglucosaminyltransferase_(AHRD_V1_*--*_GCNT3_BHV4L);_contains_Interpro_domain(s)__IPR003406__Glycosyl_transferase,_family_14_
Solyc10g007070	2.47837	5.21908	1.0744	0.0065	0.0409213	yes	GO:0009055	CT099_(Fragment)_(AHRD_V1_*---_Q30GY4_9SOLN);_contains_Interpro_domain(s)__IPR003245__Plastocyanin-like_
Solyc10g007280	1.01679	0.0945937	-3.42613	0.0064	0.0404193	yes	GO:0016887	AAA-ATPase_(AHRD_V1_**-*_C3TX92_BRASY);_contains_Interpro_domain(s)__IPR003959__ATPase,_AAA-type,_core_
Solyc10g007600	1.33601	20.7282	3.95559	5.00E-05	0.000717626	yes	GO:0008891	L-lactate_dehydrogenase__(AHRD_V1_***-_LLDD_VIBPA);_contains_Interpro_domain(s)__IPR012133__Alpha-hydroxy_acid_dehydrogenase,_FMN-dependent_
Solyc10g008300	6.85405	17.2308	1.32996	5.00E-05	0.000717626	yes	GO:0005975	Mannan_endo-1_4-beta-mannosidase_(AHRD_V1_***-_A8FDC6_BACP2);_contains_Interpro_domain(s)__IPR001547__Glycoside_hydrolase,_family_5_
Solyc10g008320	7.35752	2.01389	-1.86924	0.00085	0.00801563	yes	GO:0005975	Unknown_Protein_(AHRD_V1)
Solyc10g009190	0.916403	33.7096	5.20103	0.0059	0.0379557	yes	GO:0022857	Cold_shock_protein-1_(AHRD_V1_*-*-_B6SP63_MAIZE)
Solyc10g009380	0.648915	0	#NAME?	5.00E-05	0.000717626	yes	GO:0045449	Unknown_Protein_(AHRD_V1)
Solyc10g009550	8.14047	0.393457	-4.37083	5.00E-05	0.000717626	yes	GO:0045449	WRKY_transcription_factor_(AHRD_V1_***-_D3YEX5_SOLLC);_contains_Interpro_domain(s)__IPR003657__DNA-binding_WRKY_
Solyc10g011660	1.76256	4.08389	1.21227	0.0015	0.0126148	yes	GO:0080123,GO:0070566	GH3_family_protein_(AHRD_V1_***-_B9GQG9_POPTR);_contains_Interpro_domain(s)__IPR004993__GH3_auxin-responsive_promoter_
Solyc10g012080	14.8904	35.1158	1.23774	5.00E-05	0.000717626	yes	GO:0016020	MRNA_clone_RAFL21-79-C21_(AHRD_V1_**--_Q8W458_ARATH);_contains_Interpro_domain(s)__IPR006461__Protein_of_unknown_function_Cys-rich_
Solyc10g012430	2.10192	5.11534	1.28313	4.00E-04	0.00429032	yes	GO:0008233	Signal_peptide_peptidase_(AHRD_V1_****_Q9MA44_ARATH);_contains_Interpro_domain(s)__IPR007369__Peptidase_A22B,_signal_peptide_peptidase_
Solyc10g017960	3.73701	38.6274	3.36967	5.00E-05	0.000717626	yes	GO:0030246,GO:0005515	F-box_protein_PP2-B1_(AHRD_V1_*-*-_PP2B1_ARATH);_contains_Interpro_domain(s)__IPR001810__Cyclin-like_F-box_
Solyc10g018140	50.2632	6.4362	-2.96522	5.00E-05	0.000717626	yes	GO:0016621	Dihydroflavonol_4-reductase_(AHRD_V1_****_Q6R130_CITSI);_contains_Interpro_domain(s)__IPR016040__NAD(P)-binding_domain_
Solyc10g018300	22.3456	80.6305	1.85134	5.00E-05	0.000717626	yes	GO:0004802,GO:0005515	Transketolase_1_(AHRD_V1_****_O78327_CAPAN);_contains_Interpro_domain(s)__IPR005478__Bacterial_transketolase_
Solyc10g024490	1.43745	6.42513	2.16021	5.00E-05	0.000717626	yes	GO:0042936,GO:0015112	Peptide_transporter-like_protein_(AHRD_V1_**-*_Q9SVS9_ARATH);_contains_Interpro_domain(s)__IPR000109__TGF-beta_receptor,_type_I/II_extracellular_region_
Solyc10g038080	35.8819	14.9086	-1.26711	5.00E-05	0.000717626	yes	GO:0008152,GO:0005737,GO:0003855	Shikimate_dehydrogenase_(AHRD_V1_***-_B6TSW1_MAIZE);_contains_Interpro_domain(s)__IPR001381__Dehydroquinase_class_I_
Solyc10g062160	1.28914	2.78939	1.11354	0.00505	0.0332988	yes	GO:0003924	Dynamin_like_protein_(AHRD_V1_***-_D3BTL7_POLPA);_contains_Interpro_domain(s)__IPR001401__Dynamin,_GTPase_region_
Solyc10g044520	169.956	450.973	1.40788	5.00E-05	0.000717626	yes	GO:0005515	Ferredoxin_I_(AHRD_V1_***-_Q93XJ9_SOLTU);_contains_Interpro_domain(s)__IPR010241__Ferredoxin_[2Fe-2S],_plant_
Solyc10g045310	14.1276	5.97713	-1.24099	4.00E-04	0.00429032	yes	GO:0005515,GO:0004712	Oxidoreductase/_transition_metal_ion_binding_protein_(AHRD_V1_**--_D7MCM0_ARALY)
Solyc10g047360	21.2085	44.6313	1.07341	4.00E-04	0.00429032	yes	GO:0008143,GO:0042802	Polyadenylate-binding_protein_family_protein_(AHRD_V1_****_D7MT99_ARALY);_contains_Interpro_domain(s)__IPR000504__RNA_recognition_motif,_RNP-1_
Solyc10g047370	24.2016	11.3536	-1.09195	5.00E-05	0.000717626	yes	GO:0008143,GO:0042802	Pentatricopeptide_repeat-containing_protein_(AHRD_V1_***-_D7M3C7_ARALY);_contains_Interpro_domain(s)__IPR002885__Pentatricopeptide_repeat_
Solyc10g049220	1.78594	0.196737	-3.18234	0.00015	0.00189532	yes	NA	NA
Solyc10g050160	5.44849	1.65249	-1.72122	0.0044	0.0300046	yes	GO:0016206,GO:0042409	Caffeoyl-CoA_3-O-methyltransferase_(AHRD_V1_****_A6XBP7_BRARP);_contains_Interpro_domain(s)__IPR002935__O-methyltransferase,_family_3_
Solyc10g050890	11.8948	24.556	1.04574	5.00E-05	0.000717626	yes	GO:0005515	Nitrite_reductase_(AHRD_V1_***-_Q76G13_TOBAC);_contains_Interpro_domain(s)__IPR006067__Nitrite_and_sulphite_reductase_4Fe-4S_region_
Solyc10g051020	152.754	49.2974	-1.63163	5.00E-05	0.000717626	yes	GO:0008395,GO:0019825	Cytochrome_P450
Solyc10g051030	4.97774	1.74405	-1.51305	0.00025	0.00292046	yes	GO:0008395,GO:0019825	Ternary_complex_factor_MIP1_(AHRD_V1_**--_B6UE27_MAIZE);_contains_Interpro_domain(s)__IPR006869__Protein_of_unknown_function_DUF547_
Solyc10g052750	18.9186	7.16585	-1.4006	5.00E-05	0.000717626	yes	GO:0016021	Unknown_Protein_(AHRD_V1)
Solyc10g054100	4.86563	2.17397	-1.16229	0.00795	0.0480452	yes	NA	NA
Solyc10g054440	6.91974	23.3665	1.75565	5.00E-05	0.000717626	yes	GO:0008792	Arginine_decarboxylase_(AHRD_V1_****_Q5F307_SOLLC);_contains_Interpro_domain(s)__IPR002985__Arginine_decarboxylase_
Solyc10g054470	1.9861	6.40191	1.68857	0.0017	0.013944	yes	NA	NA
Solyc10g054670	36.7696	90.5689	1.3005	5.00E-05	0.000717626	yes	GO:0008270	Unknown_Protein_(AHRD_V1)
Solyc10g054840	0	0.843746	Inf	5.00E-05	0.000717626	yes	GO:0015250	Aquaporin_(AHRD_V1_***-_C8CE50_FRAAN);_contains_Interpro_domain(s)__IPR000425__Major_intrinsic_protein_
Solyc10g055410	1.94486	5.1028	1.39162	0.00695	0.0431193	yes	GO:0003677,GO:0045449	MYB_transcription_factor_(AHRD_V1_**--_B9H191_POPTR);_contains_Interpro_domain(s)__IPR017930__Myb-type_HTH_DNA-binding_domain_
Solyc10g075070	12.648	375.968	4.89363	5.00E-05	0.000717626	yes	GO:0006869	Non-specific_lipid-transfer_protein_(AHRD_V1_***-_A7UGG9_SOLTU);_contains_Interpro_domain(s)__IPR013770__Plant_lipid_transfer_protein_and_hydrophobic_protein,_helical_
Solyc10g075090	15.4548	51.8037	1.745	5.00E-05	0.000717626	yes	GO:0005516,GO:0005319	Non-specific_lipid-transfer_protein_(AHRD_V1_****_Q4A1N0_SOLLC);_contains_Interpro_domain(s)__IPR013770__Plant_lipid_transfer_protein_and_hydrophobic_protein,_helical_
Solyc10g075100	3.70284	79.622	4.42646	5.00E-05	0.000717626	yes	GO:0005516,GO:0005319	Non-specific_lipid-transfer_protein_(AHRD_V1_****_Q4A1N1_SOLLC);_contains_Interpro_domain(s)__IPR000528__Plant_lipid_transfer_protein/Par_allergen_
Solyc10g076510	513.945	191.355	-1.42536	5.00E-05	0.000717626	yes	GO:0005515,GO:0004737	Pyruvate_decarboxylase_(AHRD_V1_****_B0ZS79_PRUAR);_contains_Interpro_domain(s)__IPR012110__Pyruvate_decarboxylase/indolepyruvate_decarboxylase_
Solyc10g077040	20.0219	64.1211	1.67922	5.00E-05	0.000717626	yes	GO:0003677,GO:0048529	Magnesium-protoporphyrin_IX_monomethyl_ester_(AHRD_V1_****_B9SCF8_RICCO);_contains_Interpro_domain(s)__IPR008434__Magnesium-protoporphyrin_IX_monomethyl_ester_aerobic_oxidative_cyclase_
Solyc10g078240	10.8886	24.9219	1.19459	5.00E-05	0.000717626	yes	GO:0019825	Cytochrome_P450
Solyc10g078250	0.462631	15.1504	5.03335	5.00E-05	0.000717626	yes	NA	NA
Solyc10g078340	9.28268	3.89463	-1.25306	1.00E-04	0.00132412	yes	GO:0005634	Os03g0364500_protein_(Fragment)_(AHRD_V1_*-*-_Q0DRQ2_ORYSJ)
Solyc10g078550	1.58794	3.43763	1.11426	0.0053	0.0346546	yes	GO:0004353	Glutamate_dehydrogenase_(AHRD_V1_****_Q8L6A0_TOBAC);_contains_Interpro_domain(s)__IPR014362__Glutamate_dehydrogenase_
Solyc10g078590	31.394	117.913	1.90916	5.00E-05	0.000717626	yes	GO:0006457,GO:0031072	Unknown_Protein_(AHRD_V1)
Solyc10g078770	87.8332	431.225	2.2956	5.00E-05	0.000717626	yes	GO:0009790	Seed_maturation_protein_LEA_4_(AHRD_V1_***-_Q9FE69_GLYTO);_contains_Interpro_domain(s)__IPR005513__Late_embryogenesis_abundant_(LEA)_group_1_
Solyc10g078880	0.847541	0.0715365	-3.56653	5.00E-05	0.000717626	yes	GO:0006350	DNA-directed_RNA_polymerase_(AHRD_V1_***-_B9SHS2_RICCO);_contains_Interpro_domain(s)__IPR015712__DNA-directed_RNA_polymerase,_subunit_2_
Solyc10g079050	117.76	23.4486	-2.32828	5.00E-05	0.000717626	yes	GO:0005634,GO:0045449	BHLH_transcription_factor_(AHRD_V1_*-*-_B6TXR4_MAIZE);_contains_Interpro_domain(s)__IPR011598__Helix-loop-helix_DNA-binding_
Solyc10g079640	0.593475	3.10201	2.38594	0.00015	0.00189532	yes	GO:0016787,GO:0008152	Iaa-amino_acid_hydrolase_9_(AHRD_V1_***-_B9GU29_POPTR);_contains_Interpro_domain(s)__IPR010168__Peptidase_M20D,_amidohydrolase_
Solyc10g081120	3.5958	15.0799	2.06824	5.00E-05	0.000717626	yes	GO:0009044,GO:0046556	Alpha-L-arabinofuranosidase_(AHRD_V1_****_Q76LU4_SOLLC);_contains_Interpro_domain(s)__IPR017853__Glycoside_hydrolase,_catalytic_core_
Solyc10g081170	472.24	1112.97	1.23682	5.00E-05	0.000717626	yes	GO:0005509	Calmodulin-2_(AHRD_V1_***-_D7LFI7_ARALY);_contains_Interpro_domain(s)__IPR011992__EF-Hand_type_
Solyc10g081570	105.137	252.223	1.26243	5.00E-05	0.000717626	yes	GO:0008152,GO:0055114	KED_(AHRD_V1_*-*-_Q9LW95_TOBAC)
Solyc10g081970	10.3557	3.12458	-1.72869	0.00685	0.0425724	yes	GO:0000145	HIN1-like_protein_(Fragment)_(AHRD_V1_**--_Q32ZJ1_SOLTU);_contains_Interpro_domain(s)__IPR010847__Harpin-induced_1_
Solyc10g083970	16.5673	45.1338	1.44587	5.00E-05	0.000717626	yes	GO:0006730	S-adenosylmethionine_synthase_(AHRD_V1_***-_B5LAW6_CAPAN);_contains_Interpro_domain(s)__IPR002133__S-adenosylmethionine_synthetase_
Solyc10g084040	30.376	74.2729	1.2899	5.00E-05	0.000717626	yes	GO:0030001	Thylakoid_lumen_15.0-kDa_protein_(Fragment)_(AHRD_V1_**--_B8C1L2_THAPS)
Solyc10g084600	233.361	39.874	-2.54904	5.00E-05	0.000717626	yes	GO:0019825	Plant-specific_domain_TIGR01589_family_protein_(AHRD_V1_*-*-_B4FFL2_MAIZE);_contains_Interpro_domain(s)__IPR006476__Conserved_hypothetical_protein_CHP01589,_plant_
Solyc10g085140	7.19515	24.66	1.77708	0.00145	0.0123096	yes	GO:0016765	Undecaprenyl_pyrophosphate_synthase_(AHRD_V1_***-_Q5QXS4_IDILO);_contains_Interpro_domain(s)__IPR001441__Di-trans-poly-cis-decaprenylcistransferase-like_
Solyc10g085460	4.02659	8.72885	1.11623	5.00E-05	0.000717626	yes	GO:0005515	Cc-nbs-lrr,_resistance_protein
Solyc10g086060	5.18056	19.2003	1.88995	5.00E-05	0.000717626	yes	GO:0001671	IQ-domain_10_(Fragment)_(AHRD_V1_*---_D7L3Y4_ARALY);_contains_Interpro_domain(s)__IPR000048__IQ_calmodulin-binding_region_
Solyc10g086170	1.68773	5.80483	1.78217	1.00E-04	0.00132412	yes	GO:0016884	Glutamyl-tRNA(Gln)_amidotransferase_subunit_A_(AHRD_V1_***-_D5DXY7_BACMQ);_contains_Interpro_domain(s)__IPR000120__Amidase_signature_enzyme_
Solyc10g086220	0.337858	2.83139	3.06702	2.00E-04	0.00242471	yes	GO:0008152,GO:0016491	Flavin_oxidoreductase/NADH_oxidase_(AHRD_V1_**--_A0YMI2_LYNSP);_contains_Interpro_domain(s)__IPR001155__NADH:flavin_oxidoreductase/NADH_oxidase,_N-terminal_
Solyc10g086280	62.6491	23.224	-1.43168	5.00E-05	0.000717626	yes	GO:0030001	Heavy_metal-associated_domain_containing_protein_expressed_(AHRD_V1_*-*-_Q10RN8_ORYSJ);_contains_Interpro_domain(s)__IPR006121__Heavy_metal_transport/detoxification_protein_
Solyc10g086490	0.110062	4.70138	5.41669	8.00E-04	0.00761208	yes	GO:0003824	Protein_phosphatase_2C_containing_protein_(AHRD_V1_*-*-_B6T998_MAIZE);_contains_Interpro_domain(s)__IPR015655__Protein_phosphatase_2C_
Solyc10g086520	3.27876	13.7828	2.07164	5.00E-05	0.000717626	yes	GO:0005576,GO:0009664	Expansin-1_(AHRD_V1_***-_Q6RX69_PETHY);_contains_Interpro_domain(s)__IPR002963__Expansin_
Solyc10g086570	3.12567	159.23	5.6708	5.00E-05	0.000717626	yes	GO:0008270	Palmitoyltransferase_PFA4_(AHRD_V1_**--_B6TA04_MAIZE);_contains_Interpro_domain(s)__IPR001594__Zinc_finger,_DHHC-type_
Solyc10g086580	64.5242	220.642	1.7738	5.00E-05	0.000717626	yes	GO:0005524	Ribulose-1_5-bisphosphate_carboxylase/oxygenase_activase_1_(AHRD_V1_***-_Q9AXG1_GOSHI);_contains_Interpro_domain(s)__IPR003959__ATPase,_AAA-type,_core_
Solyc11g005190	2.78758	6.60066	1.2436	0.0014	0.0119643	yes	GO:0042803	WD-40_repeat_protein_(AHRD_V1_**--_B7K999_CYAP7);_contains_Interpro_domain(s)__IPR017986__WD40_repeat,_region_
Solyc11g005380	67.8858	140.678	1.05121	5.00E-05	0.000717626	yes	GO:0003677	GT-2_factor_(Fragment)_(AHRD_V1_*---_Q8W240_SOYBN);_contains_Interpro_domain(s)__IPR017877__MYB-like_
Solyc11g005690	0.988047	0.409405	-1.27105	0.0039	0.0272363	yes	GO:0005515,GO:0005488	Tetratricopeptide_repeat_family_(AHRD_V1_*---_B4VR69_9CYAN);_contains_Interpro_domain(s)__IPR011990__Tetratricopeptide-like_helical_
Solyc11g006410	7.4699	14.9476	1.00075	5.00E-05	0.000717626	yes	GO:0005759	Genomic_DNA_chromosome_5_P1_clone_MUK11_(AHRD_V1_***-_Q9FMC4_ARATH)
Solyc11g006740	22.7225	8.94332	-1.34524	4.00E-04	0.00429032	yes	GO:0045735,GO:0048046	F-box_protein_PP2-B1_(AHRD_V1_***-_PP2B1_ARATH)
Solyc11g007120	228.562	77.4334	-1.56156	5.00E-05	0.000717626	yes	GO:0005515,GO:0005198	Fe/S_biogenesis_protein_nfuA_(AHRD_V1_*---_NFUA_HAMD5);_contains_Interpro_domain(s)__IPR017065__HIRA-interacting_protein_5_
Solyc11g007390	3.48525	16.2839	2.22411	0.00345	0.0246694	yes	GO:0008152	UDP-glucosyltransferase_(AHRD_V1_*-*-_Q8LKG3_STERE);_contains_Interpro_domain(s)__IPR002213__UDP-glucuronosyl/UDP-glucosyltransferase_
Solyc11g007740	17.1529	7.85033	-1.12763	0.0029	0.0214808	yes	GO:0006412,GO:0005737	Ribosome-recycling_factor_(AHRD_V1_***-_Q1K328_DESAC);_contains_Interpro_domain(s)__IPR015998__Ribosome_recycling_factor,_bacterial-like_
Solyc11g007860	86.6124	203.815	1.23461	5.00E-05	0.000717626	yes	GO:0009058	Self-pruning_interacting_protein_1_(AHRD_V1_***-_Q9FR57_SOLLC)
Solyc11g007870	0	7.27149	Inf	5.00E-05	0.000717626	yes	GO:0009058	Self-pruning_interacting_protein_1_(AHRD_V1_***-_Q9FR57_SOLLC)
Solyc11g007940	3.65687	12.2958	1.74949	5.00E-05	0.000717626	yes	GO:0003723	Poly(RC)_binding_protein_3_(AHRD_V1_***-_Q6AY48_RAT);_contains_Interpro_domain(s)__IPR018111__K_Homology,_type_1,_subgroup_
Solyc11g007990	29.5669	80.7824	1.45006	5.00E-05	0.000717626	yes	GO:0030060	Malate_dehydrogenase_(AHRD_V1_****_Q5NE17_SOLLC);_contains_Interpro_domain(s)__IPR011273__Malate_dehydrogenase,_NADP-dependent,_plants_
Solyc11g008540	40.2408	8.96474	-2.16632	5.00E-05	0.000717626	yes	GO:0006396,GO:0005524	Ribonuclease_3-like_protein_3_(AHRD_V1_*-*-_RTL3_ORYSJ);_contains_Interpro_domain(s)__IPR000999__Ribonuclease_III_
Solyc11g008530	70.8171	13.7506	-2.3646	5.00E-05	0.000717626	yes	GO:0006396,GO:0006508,GO:0005524,GO:0005622	Ribonuclease_3-like_protein_3_(AHRD_V1_*-*-_RTL3_ORYSJ);_contains_Interpro_domain(s)__IPR000999__Ribonuclease_III_
Solyc11g008590	7.66596	3.67545	-1.06055	0.00365	0.0258015	yes	GO:0016021	UDP-galactose_transporter-like_protein_(AHRD_V1_*-*-_O65494_ARATH);_contains_Interpro_domain(s)__IPR007271__Nucleotide-sugar_transporter_
Solyc11g008680	77.3989	38.3228	-1.01411	5.00E-05	0.000717626	yes	GO:0055114	Acyl-_(AHRD_V1_***-_Q4JIJ4_9ROSI);_contains_Interpro_domain(s)__IPR005067__Fatty_acid_desaturase,_type_2_
Solyc11g008720	23.4342	78.506	1.74419	5.00E-05	0.000717626	yes	GO:0005975	Beta-glucosidase_G4_(AHRD_V1_***-_A8TVR1_MEDTR);_contains_Interpro_domain(s)__IPR001360__Glycoside_hydrolase,_family_1_
Solyc11g008850	12.9816	6.2855	-1.04636	5.00E-05	0.000717626	yes	GO:0008236	Serine_protease_(AHRD_V1_****_D8UJN6_VOLCA);_contains_Interpro_domain(s)__IPR015724__Serine_endopeptidase_DegP2_
Solyc11g009030	17.4029	35.3688	1.02315	0.0072	0.0443638	yes	GO:0005515,GO:0016787	Ribosomal_protein_L37_(AHRD_V1_*-*-_B6T670_MAIZE)
Solyc11g010200	10.3011	25.0051	1.27942	5.00E-05	0.000717626	yes	GO:0019904	14-3-3_protein_beta/alpha-1_(AHRD_V1_**--_143B1_ONCMY);_contains_Interpro_domain(s)__IPR000308__14-3-3_protein_
Solyc11g011020	1.99251	4.26094	1.09659	0.0023	0.0178464	yes	GO:0005515,GO:0004674	Receptor_like_kinase,_RLK
Solyc11g011210	137.672	54.2209	-1.34431	5.00E-05	0.000717626	yes	GO:0005515	Gibberellin_regulated_protein_(AHRD_V1_**--_A2Q374_MEDTR);_contains_Interpro_domain(s)__IPR003854__Gibberellin_regulated_protein_
Solyc11g011300	6.54259	2.6207	-1.31991	0.00015	0.00189532	yes	GO:0030246,GO:0005975	Rhamnogalacturonate_lyase_(AHRD_V1_***-_A3XLZ2_LEEBM);_contains_Interpro_domain(s)__IPR010325__Rhamnogalacturonate_lyase_
Solyc11g011340	0.383926	1.50847	1.97419	0.0074	0.0453781	yes	GO:0008152,GO:0016491,GO:0055114	Alcohol_dehydrogenase_(AHRD_V1_***-_Q8KRC3_MYXXA);_contains_Interpro_domain(s)__IPR002085__Alcohol_dehydrogenase_superfamily,_zinc-containing_
Solyc11g012360	2.48176	20.4293	3.0412	5.00E-05	0.000717626	yes	GO:0016020	Sodium-dependent_dicarboxylate_transporter_(AHRD_V1_***-_O35055_RAT);_contains_Interpro_domain(s)__IPR001898__Sodium/sulphate_symporter_
Solyc11g012980	27.614	4.61207	-2.58191	5.00E-05	0.000717626	yes	GO:0003677	Ethylene-responsive_transcription_factor_9_(AHRD_V1_*-*-_ERF80_ARATH);_contains_Interpro_domain(s)__IPR001471__Pathogenesis-related_transcriptional_factor_and_ERF,_DNA-binding_
Solyc11g013110	129.36	900.939	2.80004	5.00E-05	0.000717626	yes	GO:0045431	Anthocyanidin_synthase_(AHRD_V1_****_B2M0X8_GINBI);_contains_Interpro_domain(s)__IPR005123__Oxoglutarate_and_iron-dependent_oxygenase_
Solyc11g013880	0.842672	2.67944	1.66889	2.00E-04	0.00242471	yes	GO:0048544,GO:0005529,GO:0006468	Receptor-like_protein_kinase_(AHRD_V1_***-_Q9FLV4_ARATH);_contains_Interpro_domain(s)__IPR002290__Serine/threonine_protein_kinase_
Solyc11g017390	0.732141	0	#NAME?	0.00165	0.013621	yes	GO:0004675	Unknown_Protein_(AHRD_V1)
Solyc11g018490	0.198345	1.05056	2.40508	5.00E-04	0.00519531	yes	GO:0005529,GO:0005975	Beta-galactosidase_(AHRD_V1_***-_B9GU11_POPTR);_contains_Interpro_domain(s)__IPR001944__Glycoside_hydrolase,_family_35_
Solyc11g020330	365.352	807.417	1.14403	5.00E-05	0.000717626	yes	GO:0005634	class_IV_heat_shock_protein_(AHRD_V1_***-_B6TXB5_MAIZE);_contains_Interpro_domain(s)__IPR002068__Heat_shock_protein_Hsp20_
Solyc11g051160	753.003	330.685	-1.1872	5.00E-05	0.000717626	yes	GO:0008146	Phosphatidylinositol_transfer_protein_SFH5_(AHRD_V1_*---_C5JFB2_AJEDS);_contains_Interpro_domain(s)__IPR001251__Cellular_retinaldehyde-binding/triple_function,_C-terminal_
Solyc11g045120	66.9622	27.5818	-1.27963	5.00E-05	0.000717626	yes	GO:0005515,GO:0004872	Translation_machinery_associated_protein_(AHRD_V1_**--_A6ZY78_YEAS7);_contains_Interpro_domain(s)__IPR001950__Translation_initiation_factor_SUI1_
Solyc11g040230	0.962582	15.9028	4.04622	5.00E-05	0.000717626	yes	GO:0003735	Unknown_Protein_(AHRD_V1)
Solyc11g040150	0.80681	6.20323	2.94272	5.00E-05	0.000717626	yes	GO:0005975,GO:0048046	Heparan-alpha-glucosaminide_N-acetyltransferase_(AHRD_V1_**--_D2QUR2_SPILD);_contains_Interpro_domain(s)__IPR019259__Protein_of_unknown_function_DUF2261,_transmembrane_
Solyc11g062100	25.2931	12.3327	-1.03626	0.0011	0.00986538	yes	NA	NA
Solyc11g064920	4.36324	10.2148	1.22719	5.00E-05	0.000717626	yes	GO:0004157	Dihydropyrimidinase_(AHRD_V1_**-*_D7M4H1_ARALY);_contains_Interpro_domain(s)__IPR011778__D-hydantoinase_
Solyc11g065350	9.00731	54.419	2.59494	5.00E-05	0.000717626	yes	GO:0016020,GO:0017111,GO:0016887	ABC_transporter_G_family_member_15_(AHRD_V1_***-_AB15G_ARATH);_contains_Interpro_domain(s)__IPR003439__ABC_transporter-like_
Solyc11g066040	19.9384	8.99128	-1.14895	5.00E-05	0.000717626	yes	GO:0004842	U-box_domain-containing_protein_13_(AHRD_V1_**--_PUB13_ARATH);_contains_Interpro_domain(s)__IPR011989__Armadillo-like_helical_
Solyc11g066320	14.3392	37.0716	1.37035	5.00E-05	0.000717626	yes	GO:0016020	Exostosin-like_glycosyltransferase_(AHRD_V1_**--_A8I7L6_CHLRE);_contains_Interpro_domain(s)__IPR004263__Exostosin-like_
Solyc11g066330	0.375699	4.34773	3.53262	5.00E-05	0.000717626	yes	GO:0016020	Nodulin_family_protein_(AHRD_V1_***-_D7LIF1_ARALY);_contains_Interpro_domain(s)__IPR010658__Nodulin-like_
Solyc11g066390	202.67	78.388	-1.37043	5.00E-05	0.000717626	yes	GO:0055114	Superoxide_dismutase_(AHRD_V1_***-_Q7XAV2_SOLLC);_contains_Interpro_domain(s)__IPR018152__Superoxide_dismutase,_copper/zinc,__binding_site_
Solyc11g066400	3.04033	0.755833	-2.00809	0.0012	0.0105463	yes	GO:0003700	Cys2/His2_zinc-finger_transcription_factor_(AHRD_V1_****_Q4U318_SILLA);_contains_Interpro_domain(s)__IPR007087__Zinc_finger,_C2H2-type_
Solyc11g066430	41.1507	84.4968	1.03798	0.00035	0.00385537	yes	GO:0005634,GO:0003677	Histone_H2B_(AHRD_V1_***-_B9T301_RICCO);_contains_Interpro_domain(s)__IPR000558__Histone_H2B_
Solyc11g067110	5.23337	2.49428	-1.06912	0.00355	0.0252137	yes	NA	NA
Solyc11g068720	0.631525	1.90378	1.59195	0.0017	0.013944	yes	GO:0005515	Os04g0625000_protein_(Fragment)_(AHRD_V1_*-*-_Q0J9Y7_ORYSJ)
Solyc11g069070	4.79099	0.241816	-4.30834	0.00315	0.0229352	yes	GO:0030001	Metal_ion_binding_protein_(AHRD_V1_*-*-_B6U064_MAIZE);_contains_Interpro_domain(s)__IPR006121__Heavy_metal_transport/detoxification_protein_
Solyc11g069230	1.58278	3.82404	1.27264	0.0036	0.0254882	yes	GO:0016020	Syntaxin-71_(AHRD_V1_***-_C0L7E7_ANNCH);_contains_Interpro_domain(s)__IPR000727__Target_SNARE_coiled-coil_region_
Solyc11g069270	32.3574	15.4577	-1.06577	5.00E-05	0.000717626	yes	GO:0005529,GO:0005975	Beta-galactosidase_(AHRD_V1_***-_Q9LLT0_SOLLC);_contains_Interpro_domain(s)__IPR001944__Glycoside_hydrolase,_family_35_
Solyc11g069350	6.27841	14.4859	1.20617	5.00E-05	0.000717626	yes	GO:0005515	Zinc_finger_family_protein_(AHRD_V1_**--_D7MTV5_ARALY);_contains_Interpro_domain(s)__IPR011016__Zinc_finger,_RING-CH-type_
Solyc11g071600	0.0718338	0.566088	2.97829	0.00055	0.00562692	yes	GO:0009055,GO:0051536,GO:0055114,GO:0050660	Aldehyde_oxidase_(AHRD_V1_***-_Q9FV23_SOLLC);_contains_Interpro_domain(s)__IPR002346__Molybdopterin_dehydrogenase,_FAD-binding_
Solyc11g072860	35.3678	3.62817	-3.28512	0.00045	0.00475	yes	GO:0043565	Histone_H4_(AHRD_V1_***-_B6T0P4_MAIZE);_contains_Interpro_domain(s)__IPR001951__Histone_H4_
Solyc11g005800	3.03736	1.32261	-1.19943	0.00595	0.038168	yes	GO:0005634,GO:0006355,GO:0045449	Chromatin_assembly_factor_1_subunit_B_(AHRD_V1_**--_B4FIA4_MAIZE);_contains_Interpro_domain(s)__IPR017986__WD40_repeat,_region_
Solyc11g005990	1.5146	0.138912	-3.44669	1.00E-04	0.00132412	yes	GO:0016020	Transcriptional_corepressor_SEUSS_(AHRD_V1_*---_SEUSS_ARATH)
Solyc11g006040	0.152443	5.31317	5.12323	5.00E-05	0.000717626	yes	GO:0005515,GO:0004675	Receptor_like_kinase,_RLK
Solyc11g006270	52.3625	174.791	1.73902	5.00E-05	0.000717626	yes	GO:0016021	3-oxo-5-alpha-steroid_4-dehydrogenase_family_protein_(AHRD_V1_***-_D7M7I5_ARALY);_contains_Interpro_domain(s)__IPR001104__3-oxo-5-alpha-steroid_4-dehydrogenase,_C-terminal_
Solyc11g006290	1.04787	9.92651	3.24383	5.00E-05	0.000717626	yes	GO:0016021	3-oxo-5-alpha-steroid_4-dehydrogenase_family_protein_(AHRD_V1_***-_D7M7I5_ARALY);_contains_Interpro_domain(s)__IPR001104__3-oxo-5-alpha-steroid_4-dehydrogenase,_C-terminal_
Solyc11g006300	12.191	89.6105	2.87786	5.00E-05	0.000717626	yes	GO:0016021	3-oxo-5-alpha-steroid_4-dehydrogenase_family_protein_(AHRD_V1_***-_D7M7I5_ARALY);_contains_Interpro_domain(s)__IPR001104__3-oxo-5-alpha-steroid_4-dehydrogenase,_C-terminal_
Solyc11g006350	16.2878	7.93088	-1.03824	5.00E-04	0.00519531	yes	GO:0006207,GO:0006520	Aspartate_carbamoyltransferase_(AHRD_V1_***-_Q8L6B8_SOLTU);_contains_Interpro_domain(s)__IPR002082__Aspartate_carbamoyltransferase,_eukaryotic_
Solyc11g007400	3.20743	16.2371	2.33981	5.00E-05	0.000717626	yes	GO:0008152	Receptor-like_protein_kinase_(Fragment)_(AHRD_V1_***-_O49206_ORYSA)
Solyc11g007930	64.4371	142.961	1.14965	5.00E-05	0.000717626	yes	GO:0005634,GO:0003677	Histone_H2B_(AHRD_V1_***-_D7KHV7_ARALY);_contains_Interpro_domain(s)__IPR000558__Histone_H2B_
Solyc11g008250	8.46545	30.5705	1.85248	5.00E-05	0.000717626	yes	GO:0005524,GO:0017111	Single-stranded_nucleic_acid_binding_R3H_domain_protein_(AHRD_V1_**--_B4B323_9CHRO);_contains_Interpro_domain(s)__IPR003959__ATPase,_AAA-type,_core_
Solyc11g008620	18.1667	74.1455	2.02906	5.00E-05	0.000717626	yes	GO:0008152	Phosphoglycolate_phosphatase_(AHRD_V1_**--_C1FHY2_9CHLO);_contains_Interpro_domain(s)__IPR006349__2-phosphoglycolate_phosphatase,_eukaryotic_
Solyc11g010320	1.4095	5.36859	1.92936	0.0032	0.0232145	yes	GO:0004386,GO:0008026,GO:0005524,GO:0008270,GO:0003723,GO:0005622	AT2G46550_protein_(Fragment)_(AHRD_V1_***-_B9DHY8_ARATH)
Solyc11g010390	32.1494	15.2583	-1.0752	0.0052	0.0341625	yes	GO:0016020	Unknown_Protein_(AHRD_V1)
Solyc11g010700	0.884737	3.98531	2.17137	5.00E-05	0.000717626	yes	GO:0006468,GO:0000151	Receptor-like_protein_kinase_(AHRD_V1_*-*-_Q9FZP2_ARATH);_contains_Interpro_domain(s)__IPR001245__Tyrosine_protein_kinase_
Solyc11g011060	9.09531	26.9548	1.56735	5.00E-05	0.000717626	yes	NA	NA
Solyc11g011160	11.5537	33.9241	1.55395	0.00015	0.00189532	yes	GO:0005634,GO:0003677	High_mobility_group_protein_(AHRD_V1_*---_Q42461_CANGL);_contains_Interpro_domain(s)__IPR005818__Histone_H1/H5_
Solyc11g011180	0.212596	2.17742	3.35643	5.00E-05	0.000717626	yes	GO:0005515	LRR_receptor-like_serine/threonine-protein_kinase,_RLP
Solyc11g011190	5.63478	12.7364	1.17653	4.00E-04	0.00429032	yes	GO:0016020	Exostosin_family_protein_(AHRD_V1_**--_D7M9K9_ARALY);_contains_Interpro_domain(s)__IPR004263__Exostosin-like_
Solyc11g011570	10.1075	0.579936	-4.12339	5.00E-05	0.000717626	yes	GO:0008270	RING_finger_protein_44_(AHRD_V1_*---_RNF44_DANRE);_contains_Interpro_domain(s)__IPR011016__Zinc_finger,_RING-CH-type_
Solyc11g011980	0.941468	2.36285	1.32754	0.00265	0.020034	yes	GO:0008270	WD-40_repeat_protein_(AHRD_V1_*---_B2J557_NOSP7);_contains_Interpro_domain(s)__IPR020472__G-protein_beta_WD-40_repeat,_region_
Solyc11g012060	5.09514	14.3237	1.49121	5.00E-05	0.000717626	yes	GO:0006468	Unknown_Protein_(AHRD_V1)
Solyc11g012260	11.2252	47.9598	2.09508	5.00E-05	0.000717626	yes	GO:0005515,GO:0008415	Membrane_bound_O-acyl_transferase_MBOAT_(AHRD_V1_*---_Q2HT39_MEDTR);_contains_Interpro_domain(s)__IPR004299__Membrane_bound_O-acyl_transferase,_MBOAT_
Solyc11g012270	0.392162	3.04512	2.95698	0.0011	0.00986538	yes	GO:0005737	RHO_protein_GDP_dissociation_inhibitor_(AHRD_V1_***-_Q705X3_MEDTR);_contains_Interpro_domain(s)__IPR000406__RHO_protein_GDP_dissociation_inhibitor_
Solyc11g012450	3.00311	21.3445	2.82934	5.00E-05	0.000717626	yes	GO:0016020,GO:0016021	Predicted_transporter_(AHRD_V1_***-_Q2TZC8_ASPOR);_contains_Interpro_domain(s)__IPR003663__Sugar/inositol_transporter_
Solyc11g012680	3.68955	8.45947	1.19712	0.0024	0.0184944	yes	GO:0030001	Proline-rich_protein_(AHRD_V1_*-*-_O81922_CAPAN);_contains_Interpro_domain(s)__IPR006121__Heavy_metal_transport/detoxification_protein_
Solyc11g018600	1.35977	0.296617	-2.19669	2.00E-04	0.00242471	yes	GO:0008152,GO:0055114	3-phenylpropionate-dihydrodiol/cinnamic_acid-dihydrodiol_dehydrogenase_(AHRD_V1_*-*-_HCAB_ECO5E);_contains_Interpro_domain(s)__IPR002347__Glucose/ribitol_dehydrogenase_
Solyc11g020060	29.9801	14.6301	-1.03507	3.00E-04	0.00339628	yes	GO:0008152,GO:0048037	Glyoxylate_reductase/hydroxypyruvate_reductase_(AHRD_V1_***-_GRHPR_MOUSE);_contains_Interpro_domain(s)__IPR006140__D-isomer_specific_2-hydroxyacid_dehydrogenase,_NAD-binding_
Solyc11g020100	0.607068	2.95907	2.28521	5.00E-05	0.000717626	yes	GO:0006952,GO:0006915	Cc-nbs-lrr,_resistance_protein
Solyc11g020230	2.45127	0.858234	-1.51409	0.00065	0.00641603	yes	GO:0004672,GO:0042803	Pto-like,_Serine/threonine_kinase_protein,_resistance_protein
Solyc11g020280	2.03083	8.10058	1.99596	5.00E-05	0.000717626	yes	GO:0004675	Receptor_like_kinase,_RLK
Solyc11g022530	2.61826	14.8465	2.50344	5.00E-05	0.000717626	yes	GO:0045449	Transmembrane_protein_205_(AHRD_V1_*-*-_B9EN72_SALSA)
Solyc11g050820	0.876252	7.44415	3.08669	2.00E-04	0.00242471	yes	GO:0016020	Unknown_Protein_(AHRD_V1)
Solyc11g045150	2869.29	635.749	-2.17417	0.00665	0.0416902	yes	GO:0003676,GO:0005634	Uncharacterized_mitochondrial_protein_AtMg00030_(AHRD_V1_***-_M030_ARATH)
Solyc11g044910	14.4471	34.3814	1.25085	5.00E-05	0.000717626	yes	GO:0005975	Beta-xylosidase_1_(AHRD_V1_***-_D7MNR6_ARALY);_contains_Interpro_domain(s)__IPR001764__Glycoside_hydrolase,_family_3,_N-terminal_
Solyc11g044230	54.9195	150.15	1.45101	5.00E-05	0.000717626	yes	GO:0005525	UPF0727_protein_C6orf115_homolog_(AHRD_V1_*-*-_CF115_XENLA)
Solyc11g042640	11.5695	35.1561	1.60345	5.00E-05	0.000717626	yes	GO:0055114	Rieske_(2Fe-2S)_domain_protein_(AHRD_V1_*-*-_C7QP67_CYAP0);_contains_Interpro_domain(s)__IPR017941__Rieske_[2Fe-2S]_iron-sulphur_domain_
Solyc11g042460	27.9705	12.9094	-1.11548	5.00E-05	0.000717626	yes	GO:0008422	Non-lysosomal_glucosylceramidase_(AHRD_V1_***-_B9SS77_RICCO);_contains_Interpro_domain(s)__IPR014551__Beta-glucosidase,_GBA2_type_
Solyc11g040330	0.285381	0.977992	1.77694	0.00265	0.020034	yes	GO:0005975	Endo-1_4-beta-xylanase_(AHRD_V1_**--_B6SW51_MAIZE);_contains_Interpro_domain(s)__IPR013781__Glycoside_hydrolase,_subgroup,_catalytic_core_
Solyc11g040120	33.1427	14.4954	-1.1931	5.00E-05	0.000717626	yes	GO:0005515	DNA_replication_licensing_factor_(AHRD_V1_***-_Q8JGR5_DANRE);_contains_Interpro_domain(s)__IPR008045__MCM_protein_2_
Solyc11g039470	1.2948	4.71199	1.86361	9.00E-04	0.00839891	yes	GO:0008026,GO:0005524	Unknown_Protein_(AHRD_V1)
Solyc11g056330	113.543	33.1902	-1.77441	5.00E-05	0.000717626	yes	GO:0003676,GO:0005840	Uncharacterized_mitochondrial_protein_AtMg01010_(AHRD_V1_*-*-_M1010_ARATH)
Solyc11g065520	20.3248	9.85166	-1.0448	5.00E-05	0.000717626	yes	GO:0016757	Unknown_Protein_(AHRD_V1);_contains_Interpro_domain(s)__IPR005135__Endonuclease/exonuclease/phosphatase_
Solyc11g065680	4.85972	12.2578	1.33476	0.00815	0.0490722	yes	GO:0005840	Unknown_Protein_(AHRD_V1)
Solyc11g066080	7.30549	1.73563	-2.07352	1.00E-04	0.00132412	yes	GO:0005524	Genomic_DNA_chromosome_5_BAC_clone_F2O15_(AHRD_V1_***-_Q9LTJ3_ARATH)
Solyc11g066510	20.2437	9.15112	-1.14545	0.0011	0.00986538	yes	GO:0008270	Ring_H2_finger_protein_(AHRD_V1_***-_D9ZHD8_HYPPE);_contains_Interpro_domain(s)__IPR011016__Zinc_finger,_RING-CH-type_
Solyc11g066660	5.29125	18.8638	1.83394	5.00E-05	0.000717626	yes	GO:0016020	Magnesium_transporter_MRS2-1_(AHRD_V1_***-_MRS21_ARATH);_contains_Interpro_domain(s)__IPR002523__Mg2+_transporter_protein,_CorA-like_
Solyc11g066860	12.8129	37.5782	1.5523	0.00015	0.00189532	yes	GO:0004519	Os02g0448600_protein_(Fragment)_(AHRD_V1_*---_Q0E1G8_ORYSJ)
Solyc11g066890	28.122	65.572	1.22138	1.00E-04	0.00132412	yes	GO:0009094	Prephenate_dehydratase_(AHRD_V1_***-_Q6JJ29_IPOTF);_contains_Interpro_domain(s)__IPR001086__Prephenate_dehydratase_
Solyc11g068900	80.2149	39.2092	-1.03268	5.00E-05	0.000717626	yes	GO:0006508	Harpin-induced_protein_1_containing_protein_expressed_(AHRD_V1_*-*-_Q2RAC3_ORYSJ);_contains_Interpro_domain(s)__IPR010847__Harpin-induced_1_
Solyc11g069040	15.3575	32.2167	1.06886	5.00E-05	0.000717626	yes	GO:0004462	Lactoylglutathione_lyase_(AHRD_V1_****_B5XCC9_SALSA);_contains_Interpro_domain(s)__IPR004361__Glyoxalase_I_
Solyc11g069590	0.836292	2.253	1.42977	0.00465	0.0312348	yes	GO:0006468	Receptor-like_protein_kinase_At5g59670_(AHRD_V1_*-*-_RLK7_ARATH);_contains_Interpro_domain(s)__IPR002290__Serine/threonine_protein_kinase_
Solyc11g071810	2.44409	11.045	2.17602	0.00015	0.00189532	yes	GO:0009058	CRABS_CLAW_(Fragment)_(AHRD_V1_**--_Q5EMM7_GOSHI);_contains_Interpro_domain(s)__IPR006780__YABBY_protein_
Solyc11g072120	1.39347	3.79981	1.44725	0.00795	0.0480452	yes	GO:0010302	2-oxoglutarate-dependent_dioxygenase_(AHRD_V1_**-*_B9GLG6_POPTR);_contains_Interpro_domain(s)__IPR005123__Oxoglutarate_and_iron-dependent_oxygenase_
Solyc11g072480	2.89955	8.45165	1.5434	7.00E-04	0.00684186	yes	GO:0016021	Senescence-associated_protein_(AHRD_V1_***-_B6T9C5_MAIZE);_contains_Interpro_domain(s)__IPR000301__Tetraspanin,_subgroup_
Solyc12g005110	7.30176	15.7993	1.11355	0.00035	0.00385537	yes	GO:0003677	Genomic_DNA_chromosome_5_P1_clone_MBG8_(AHRD_V1_**--_Q9FFT7_ARATH);_contains_Interpro_domain(s)__IPR017956__AT_hook,_DNA-binding,_conserved_site_
Solyc12g006440	0	24.3098	Inf	0.0057	0.0368805	yes	GO:0008152	Unknown_Protein_(AHRD_V1)
Solyc12g006530	0.379369	2.68488	2.82318	5.00E-05	0.000717626	yes	GO:0016866,GO:0003824	Cycloartenol_synthase_(AHRD_V1_***-_D7LA92_ARALY);_contains_Interpro_domain(s)__IPR018333__Squalene_cyclase_
Solyc12g006620	1.68412	0.370316	-2.18516	0.0012	0.0105463	yes	GO:0008270	Zinc_finger_CCCH_domain-containing_protein_34_(AHRD_V1_***-_C3H34_ORYSJ);_contains_Interpro_domain(s)__IPR000571__Zinc_finger,_CCCH-type_
Solyc12g006810	3.94158	11.9302	1.59777	5.00E-05	0.000717626	yes	GO:0005488	Soul_heme-binding_family_protein_(AHRD_V1_****_D7LZY3_ARALY);_contains_Interpro_domain(s)__IPR006917__SOUL_haem-binding_protein_
Solyc12g007010	7.11039	37.6726	2.40552	5.00E-05	0.000717626	yes	GO:0005524	Cytosolic_Fe-S_cluster_assembly_factor_NUBP2_homolog_(AHRD_V1_*---_NUBP2_NEMVE);_contains_Interpro_domain(s)__IPR019591__ATPase-like,_ParA/MinD_
Solyc12g008500	0.443181	1.80863	2.02893	2.00E-04	0.00242471	yes	GO:0004675	Receptor_like_kinase,_RLK
Solyc12g008840	49.405	101.778	1.0427	5.00E-05	0.000717626	yes	GO:0005975	Beta-galactosidase_(AHRD_V1_***-_O81100_SOLLC);_contains_Interpro_domain(s)__IPR001944__Glycoside_hydrolase,_family_35_
Solyc12g008960	0.302094	1.14289	1.91962	0.0065	0.0409213	yes	GO:0005634	Calmodulin-binding_protein_(AHRD_V1_***-_A2I5F3_BETVU)
Solyc12g009440	126.415	274.894	1.12071	1.00E-04	0.00132412	yes	GO:0006457	Bundle-sheath_defective_protein_2_family_(AHRD_V1_***-_D7LRE2_ARALY);_contains_Interpro_domain(s)__IPR001305__Heat_shock_protein_DnaJ,_cysteine-rich_region_
Solyc12g009790	2.04365	4.91013	1.26461	0.00045	0.00475	yes	GO:0004675	Synaptotagmin-7_(AHRD_V1_*---_SYT7_HUMAN);_contains_Interpro_domain(s)__IPR018029__C2_membrane_targeting_protein_
Solyc12g010200	16.0348	7.11835	-1.1716	5.00E-05	0.000717626	yes	GO:0016757	Glycosyltransferase_(AHRD_V1_***-_B9HBZ3_POPTR);_contains_Interpro_domain(s)__IPR002495__Glycosyl_transferase,_family_8_
Solyc12g010400	290.418	89.5047	-1.6981	5.00E-05	0.000717626	yes	GO:0005515,GO:0004888	Unknown_Protein_(AHRD_V1)
Solyc12g010440	10.5897	2.51333	-2.07499	5.00E-05	0.000717626	yes	GO:0055085	Glycerol-3-phosphate_transporter_(AHRD_V1_***-_C4YY87_9RICK);_contains_Interpro_domain(s)__IPR016196__Major_facilitator_superfamily,_general_substrate_transporter_
Solyc12g010840	51.9432	111.758	1.10537	5.00E-05	0.000717626	yes	GO:0050662,GO:0008152,GO:0016491,GO:0055114	Ketol-acid_reductoisomerase_(AHRD_V1_***-_D7LW57_ARALY);_contains_Interpro_domain(s)__IPR016206__Ketol-acid_reductoisomerase,_plant_
Solyc12g010900	4.15635	14.3048	1.78311	5.00E-05	0.000717626	yes	GO:0008270	MAX2-like_protein_(Fragment)_(AHRD_V1_*-*-_B6VC85_PONTR);_contains_Interpro_domain(s)__IPR006553__Leucine-rich_repeat,_cysteine-containing_subtype_
Solyc12g011160	20.7204	44.153	1.09146	5.00E-05	0.000717626	yes	GO:0008152	Enoyl-CoA-hydratase_(AHRD_V1_***-_Q9SE41_AVIMR);_contains_Interpro_domain(s)__IPR001753__Crotonase,_core_
Solyc12g011440	25.6216	59.2045	1.20834	5.00E-05	0.000717626	yes	GO:0004416,GO:0047951	60S_ribosomal_protein_L18A_(AHRD_V1_*-*-_B6T286_MAIZE)
Solyc12g013700	1407.81	3775.11	1.42307	1.00E-04	0.00132412	yes	GO:0008152,GO:0016491	Aluminum-induced_protein-like_protein_(AHRD_V1_***-_Q8S2R9_THEHA)
Solyc12g014490	3.68611	1.6319	-1.17555	0.00265	0.020034	yes	GO:0005524,GO:0005507	Microtubule-associated_protein_MAP65-1c_(AHRD_V1_***-_Q9FEV7_TOBAC);_contains_Interpro_domain(s)__IPR007145__MAP65/ASE1_
Solyc12g077660	1.01516	13.4053	3.72302	0.00025	0.00292046	yes	NA	NA
Solyc12g027550	11.9723	0	#NAME?	0.0047	0.0314648	yes	GO:0016020	Photosystem_II_CP43_chlorophyll_apoprotein_(AHRD_V1_***-_D2KLJ9_OLEEU);_contains_Interpro_domain(s)__IPR000932__Photosystem_antenna_protein-like_
Solyc12g044820	0.121614	0.652576	2.42383	3.00E-04	0.00339628	yes	GO:0017111,GO:0016887,GO:0016021	Multidrug_resistance_protein_ABC_transporter_family_(AHRD_V1_***-_B9GX56_POPTR);_contains_Interpro_domain(s)__IPR003439__ABC_transporter-like_
Solyc12g044610	1.12247	4.07096	1.85869	0.00025	0.00292046	yes	GO:0003677,GO:0008270	Myb_transcription_factor_(AHRD_V1_***-_B1Q4U5_9ROSI);_contains_Interpro_domain(s)__IPR006447__Myb-like_DNA-binding_region,_SHAQKYF_class_
Solyc12g042890	9.05473	0.98438	-3.20138	5.00E-05	0.000717626	yes	GO:0004622	Acyl-protein_thioesterase_2_(AHRD_V1_**--_B6T1C9_MAIZE);_contains_Interpro_domain(s)__IPR003140__Phospholipase/carboxylesterase_
Solyc12g042830	111.399	511.604	2.19929	5.00E-05	0.000717626	yes	GO:0008270	class_I_heat_shock_protein_(AHRD_V1_-**-_Q69BI7_CARPA);_contains_Interpro_domain(s)__IPR008978__HSP20-like_chaperone_
Solyc12g042480	1.02203	4.62264	2.17728	5.00E-05	0.000717626	yes	GO:0019825	Cytochrome_P450
Solyc12g038800	4.16325	12.4844	1.58434	0.0016	0.0132693	yes	GO:0005622	Unknown_Protein_(AHRD_V1)
Solyc12g038520	0.324414	1.17185	1.85288	0.0044	0.0300046	yes	GO:0005634	Squamosa_promoter_binding_protein_3_(AHRD_V1_*-*-_Q1MU26_PHYPA);_contains_Interpro_domain(s)__IPR004333__Transcription_factor,_SBP-box_
Solyc12g036850	2.16483	8.39697	1.95561	5.00E-05	0.000717626	yes	GO:0007018	Unknown_Protein_(AHRD_V1)
Solyc12g055730	1.9733	0.102594	-4.2656	0.0029	0.0214808	yes	GO:0006629	Lipase_(AHRD_V1_***-_Q5S8F1_RICCO);_contains_Interpro_domain(s)__IPR002921__Lipase,_class_3_
Solyc12g056600	27.1219	313.131	3.52924	5.00E-05	0.000717626	yes	GO:0010301	Short_chain_alcohol_dehydrogenase_(AHRD_V1_****_O50038_TOBAC);_contains_Interpro_domain(s)__IPR002347__Glucose/ribitol_dehydrogenase_
Solyc12g056610	0	2.00828	Inf	5.00E-05	0.000717626	yes	GO:0008152,GO:0055114	Short-chain_dehydrogenase/reductase_(AHRD_V1_**--_Q6DLW2_SOLTU);_contains_Interpro_domain(s)__IPR002347__Glucose/ribitol_dehydrogenase_
Solyc12g056640	16.4488	36.4055	1.14617	5.00E-05	0.000717626	yes	GO:0008152,GO:0055114	Integral_membrane_protein_like_(AHRD_V1_***-_B6TS40_MAIZE);_contains_Interpro_domain(s)__IPR004853__Protein_of_unknown_function_DUF250_
Solyc12g056800	1.38361	3.29067	1.24995	0.00835	0.0499748	yes	GO:0008152,GO:0016491,GO:0055114	Oxidoreductase_family_protein_(AHRD_V1_***-_D7LXC3_ARALY);_contains_Interpro_domain(s)__IPR016040__NAD(P)-binding_domain_
Solyc12g056830	16.9311	53.519	1.66037	5.00E-05	0.000717626	yes	GO:0045261	ATP_synthase_delta_subunit_(AHRD_V1_***-_Q7XYM8_BIGNA);_contains_Interpro_domain(s)__IPR000711__ATPase,_F1_complex,_OSCP/delta_subunit_
Solyc12g057040	6.64489	23.4937	1.82196	5.00E-05	0.000717626	yes	GO:0042803	Cryptochrome_1b
Solyc12g087830	137.437	288.198	1.06829	5.00E-05	0.000717626	yes	GO:0005634	MADS_box_transcription_factor_(AHRD_V1_***-_Q8L5F7_DAUCA);_contains_Interpro_domain(s)__IPR002100__Transcription_factor,_MADS-box_
Solyc12g088220	921.891	264.205	-1.80294	5.00E-05	0.000717626	yes	GO:0008152,GO:0009081	Branched-chain-amino-acid_aminotransferase_(AHRD_V1_***-_Q94CF8_CAPAN);_contains_Interpro_domain(s)__IPR005786__Branched-chain_amino_acid_aminotransferase_II_
Solyc12g088240	1.75086	5.2823	1.59311	5.00E-05	0.000717626	yes	GO:0016020	Cellulose_synthase-like_C1-1_glycosyltransferase_family_2_protein_(AHRD_V1_***-_D8RV47_SELML);_contains_Interpro_domain(s)__IPR001173__Glycosyl_transferase,_family_2_
Solyc12g089130	27.1184	11.7372	-1.20818	2.00E-04	0.00242471	yes	GO:0003824	CRAL/TRIO_domain_containing_protein_expressed_(AHRD_V1_**--_Q75GU9_ORYSJ);_contains_Interpro_domain(s)__IPR001251__Cellular_retinaldehyde-binding/triple_function,_C-terminal_
Solyc12g089290	1.77852	4.26672	1.26245	8.00E-04	0.00761208	yes	GO:0005634,GO:0008270,GO:0005622	Receptor_expression-enhancing_protein_3_(AHRD_V1_*---_B6TB01_MAIZE);_contains_Interpro_domain(s)__IPR004345__TB2/DP1_and_HVA22_related_protein_
Solyc12g094500	6.18613	2.93946	-1.07349	0.0046	0.0310267	yes	GO:0008152,GO:0016491,GO:0055114	Alcohol_dehydrogenase_1_(AHRD_V1_***-_B6TD57_MAIZE);_contains_Interpro_domain(s)__IPR002085__Alcohol_dehydrogenase_superfamily,_zinc-containing_
Solyc12g094620	503.889	1017.13	1.01333	0.00045	0.00475	yes	GO:0055114	Catalase_(AHRD_V1_***-_Q2PYW5_SOLTU);_contains_Interpro_domain(s)__IPR018028__Catalase_related_subgroup_
Solyc12g095810	2.8609	0.738931	-1.95296	1.00E-04	0.00132412	yes	GO:0016020	Solute_carrier_family_15_member_4_(AHRD_V1_**--_S15A4_BOVIN);_contains_Interpro_domain(s)__IPR000109__TGF-beta_receptor,_type_I/II_extracellular_region_
Solyc12g096290	5.16661	1.72781	-1.58027	5.00E-05	0.000717626	yes	GO:0005975,GO:0000145	Exocyst_complex_component_6_(AHRD_V1_***-_B0WEG6_CULQU);_contains_Interpro_domain(s)__IPR007225__Exocyst_complex_subunit_Sec15-like_
Solyc12g096310	27.0531	421.042	3.9601	5.00E-05	0.000717626	yes	GO:0005840	DUF599_family_protein_(AHRD_V1_***-_Q8T1D5_DICDI);_contains_Interpro_domain(s)__IPR006747__Protein_of_unknown_function_DUF599_
Solyc12g096500	3.48439	18.7823	2.4304	5.00E-05	0.000717626	yes	GO:0005622	CONSTANS-like_protein_(AHRD_V1_***-_Q0MQL9_SOLTU);_contains_Interpro_domain(s)__IPR010402__CCT_domain_
Solyc12g096900	0.960349	4.8521	2.33698	5.00E-05	0.000717626	yes	GO:0030246	Tir,_resistance_protein_fragment
Solyc12g098340	1.80834	5.07872	1.4898	0.00275	0.0205563	yes	GO:0005618	Pectinesterase_(AHRD_V1_***-_B9RWI7_RICCO);_contains_Interpro_domain(s)__IPR000070__Pectinesterase,_catalytic_
Solyc12g098620	10.9927	1.71537	-2.67995	5.00E-05	0.000717626	yes	GO:0003700	Transcription_factor_(AHRD_V1_*-**_D6MKM4_9ASPA);_contains_Interpro_domain(s)__IPR011598__Helix-loop-helix_DNA-binding_
Solyc12g098850	19.1171	46.4584	1.28107	5.00E-05	0.000717626	yes	GO:0008559	Soluble_diacylglycerol_acyltransferase_(AHRD_V1_*-*-_B9S020_RICCO);_contains_Interpro_domain(s)__IPR012336__Thioredoxin-like_fold_
Solyc12g099160	12.7651	33.4233	1.38865	5.00E-05	0.000717626	yes	GO:0006508	Serine_carboxypeptidase_K10B2.2_(AHRD_V1_***-_B6TSK4_MAIZE);_contains_Interpro_domain(s)__IPR001563__Peptidase_S10,_serine_carboxypeptidase_
Solyc12g099280	5.97898	2.84265	-1.07266	5.00E-05	0.000717626	yes	GO:0051536	Pre-mRNA_polyadenylation_factor_fip1_(AHRD_V1_*-*-_B6JX34_SCHJY);_contains_Interpro_domain(s)__IPR007854__Fip1_
Solyc12g099430	6.31015	56.0184	3.15015	5.00E-05	0.000717626	yes	GO:0003824	Epoxide_hydrolase_1_(AHRD_V1_***-_D8L7V7_PRUPE);_contains_Interpro_domain(s)__IPR000639__Epoxide_hydrolase-like_
Solyc12g099920	57.383	124.472	1.11712	5.00E-05	0.000717626	yes	NA	NA
Solyc12g005020	0.731915	0	#NAME?	5.00E-05	0.000717626	yes	GO:0005141	Ring_H2_finger_protein_(AHRD_V1_*-*-_D9ZHD8_HYPPE);_contains_Interpro_domain(s)__IPR018957__Zinc_finger,_C3HC4_RING-type_
Solyc12g005340	64.7883	25.934	-1.32089	5.00E-05	0.000717626	yes	GO:0005840	GRAS_family_transcription_factor_(AHRD_V1_**--_B9I7E1_POPTR);_contains_Interpro_domain(s)__IPR005202__GRAS_transcription_factor_
Solyc12g005660	1.32799	5.09067	1.93861	0.0018	0.014545	yes	GO:0005622	CONSTANS-like_zinc_finger_protein_(AHRD_V1_*-*-_D0EP04_SOYBN);_contains_Interpro_domain(s)__IPR000315__Zinc_finger,_B-box_
Solyc12g005730	9.68441	4.53086	-1.09588	7.00E-04	0.00684186	yes	GO:0009055	Glycosyltransferase-like_protein_(AHRD_V1_**--_D8QTD2_SELML);_contains_Interpro_domain(s)__IPR006740__Protein_of_unknown_function_DUF604_
Solyc12g006040	5.53739	2.74108	-1.01446	0.00325	0.0235108	yes	GO:0006952,GO:0006915	Nbs,_resistance_protein_fragment
Solyc12g006140	0	2.1591	Inf	5.00E-05	0.000717626	yes	GO:0016020	Chlorophyll_a-b_binding_protein_37,_chloroplastic_(AHRD_V1_***-_CB26_PETSP);_contains_Interpro_domain(s)__IPR001344__Chlorophyll_A-B_binding_protein_
Solyc12g006240	1.96205	5.46938	1.47902	1.00E-04	0.00132412	yes	GO:0005515,GO:0003700	CONSTANS-like_zinc_finger_protein_(AHRD_V1_*---_D0EP07_SOYBN);_contains_Interpro_domain(s)__IPR000315__Zinc_finger,_B-box_
Solyc12g006930	56.1989	119.539	1.08887	5.00E-05	0.000717626	yes	GO:0000159	Acyl-ACP_thioesterase_(AHRD_V1_***-_A9XUG5_RICCO);_contains_Interpro_domain(s)__IPR002864__Acyl-ACP_thioesterase_
Solyc12g007030	0.326711	2.30324	2.81758	0.00045	0.00475	yes	GO:0055114	Aldehyde_dehydrogenase_1_(AHRD_V1_***-_C5I9X1_ARTAN);_contains_Interpro_domain(s)__IPR015590__Aldehyde_dehydrogenase_
Solyc12g009180	13.2379	42.9202	1.69698	5.00E-05	0.000717626	yes	GO:0005515,GO:0000339	Cupin_superfamily_(DUF985)_(AHRD_V1_***-_D9YHB2_9DELT);_contains_Interpro_domain(s)__IPR009327__Protein_of_unknown_function_DUF985_
Solyc12g009200	0.388902	4.86577	3.64519	0.00205	0.0161508	yes	GO:0016020	Chlorophyll_a-b_binding_protein,_chloroplastic_(AHRD_V1_***-_CB12_PETHY);_contains_Interpro_domain(s)__IPR001344__Chlorophyll_A-B_binding_protein_
Solyc12g009240	64.0358	18.6334	-1.78099	5.00E-05	0.000717626	yes	GO:0003677	Ethylene-responsive_transcription_factor_4_(AHRD_V1_*-*-_ERF78_ARATH);_contains_Interpro_domain(s)__IPR001471__Pathogenesis-related_transcriptional_factor_and_ERF,_DNA-binding_
Solyc12g009680	0.642497	7.84389	3.60981	5.00E-05	0.000717626	yes	GO:0016021	Adiponectin_receptor_protein_2_(AHRD_V1_***-_B0W6M8_CULQU);_contains_Interpro_domain(s)__IPR004254__Hly-III_related_
Solyc12g009820	0.23936	2.47708	3.37138	0.00115	0.0102219	yes	GO:0009247,GO:0030259	Processive_diacylglycerol_glucosyltransferase_(AHRD_V1_**--_C5NXP9_9BACL);_contains_Interpro_domain(s)__IPR009695__Monogalactosyldiacylglycerol_synthase_
Solyc12g010540	81.4243	21.531	-1.91904	5.00E-05	0.000717626	yes	GO:0044237,GO:0008152,GO:0005975	NAD_dependent_epimerase/dehydratase_family_protein_expressed_(AHRD_V1_***-_Q2MJA7_ORYSJ);_contains_Interpro_domain(s)__IPR016040__NAD(P)-binding_domain_
Solyc12g010800	1.92989	6.02545	1.64255	0.00045	0.00475	yes	GO:0005634,GO:0006355	BZIP_transcription_factor_family_protein_(AHRD_V1_***-_D7LW03_ARALY);_contains_Interpro_domain(s)__IPR011700__Basic_leucine_zipper_
Solyc12g010950	110.469	51.4615	-1.10208	5.00E-05	0.000717626	yes	GO:0008152,GO:0055114	Alcohol_dehydrogenase_zinc-containing_(AHRD_V1_**--_Q9A6R7_CAUCR);_contains_Interpro_domain(s)__IPR002085__Alcohol_dehydrogenase_superfamily,_zinc-containing_
Solyc12g011040	0	0.620238	Inf	5.00E-05	0.000717626	yes	GO:0046872,GO:0006096,GO:0055114	Lipoxygenase_(AHRD_V1_***-_O24370_SOLTU);_contains_Interpro_domain(s)__IPR001246__Lipoxygenase,_plant_
Solyc12g011320	2.74317	6.99167	1.34979	0.00735	0.0451331	yes	GO:0055114	Glutathione_S-transferase_(AHRD_V1_***-_D3Y4H6_9ROSI);_contains_Interpro_domain(s)__IPR004046__Glutathione_S-transferase,_C-terminal_
Solyc12g013690	2216.33	1004.22	-1.1421	3.00E-04	0.00339628	yes	GO:0008152,GO:0016491	Monooxygenase_FAD-binding_protein_(AHRD_V1_**--_Q1B616_MYCSS);_contains_Interpro_domain(s)__IPR003042__Aromatic-ring_hydroxylase-like_
Solyc12g014120	5.73351	12.5721	1.13274	0.0048	0.0319792	yes	GO:0016021,GO:0005509	Unknown_Protein_(AHRD_V1)
Solyc12g015630	1.54022	20.356	3.72424	5.00E-05	0.000717626	yes	GO:0006869	Genomic_DNA_chromosome_5_P1_clone_MDF20_(AHRD_V1_***-_Q9FM81_ARATH)
Solyc12g015860	129.268	34.6406	-1.89983	5.00E-05	0.000717626	yes	GO:0008299	Farnesyl_pyrophosphate_synthase_(AHRD_V1_***-_O65004_SOLLC);_contains_Interpro_domain(s)__IPR000092__Polyprenyl_synthetase_
Solyc12g017310	0	2.00584	Inf	5.00E-05	0.000717626	yes	GO:0005634	DCN1-like_protein_2_(AHRD_V1_***-_B6TM27_MAIZE);_contains_Interpro_domain(s)__IPR014764__Defective_in_cullin_neddylation_
Solyc12g070080	41.9417	15.8313	-1.40561	3.00E-04	0.00339628	yes	NA	NA
Solyc12g045030	2.73873	11.94	2.12423	5.00E-05	0.000717626	yes	GO:0008152,GO:0055114	Short-chain_dehydrogenase/reductase_family_protein_(AHRD_V1_**--_D7LV30_ARALY);_contains_Interpro_domain(s)__IPR002347__Glucose/ribitol_dehydrogenase_
Solyc12g042470	0.398125	1.86816	2.23033	0.00605	0.0386713	yes	GO:0032866,GO:0032867	Reductase_2_(AHRD_V1_****_Q6TY50_HYDMC);_contains_Interpro_domain(s)__IPR020471__Aldo/keto_reductase_subgroup_
Solyc12g035550	379.889	0	#NAME?	0.00165	0.013621	yes	GO:0005634	Ycf1_(AHRD_V1_***-_D2KLR1_OLEEU);_contains_Interpro_domain(s)__IPR008896__Ycf1_
Solyc12g035360	11.8659	4.85777	-1.28846	5.00E-05	0.000717626	yes	GO:0005515,GO:0042800	Histone_H3_methyltransferase_complex_and_RNA_cleavage_factor_II_complex_subunit_SWD2_(AHRD_V1_**-*_A9SRV1_PHYPA);_contains_Interpro_domain(s)__IPR020472__G-protein_beta_WD-40_repeat,_region_
Solyc12g035190	0.407169	1.62853	1.99987	0.00735	0.0451331	yes	GO:0008152,GO:0000162	Anthranilate_phosphoribosyltransferase_(AHRD_V1_***-_A8IBN0_CHLRE);_contains_Interpro_domain(s)__IPR005940__Anthranilate_phosphoribosyl_transferase_
Solyc12g056220	30.6732	72.2878	1.23678	5.00E-05	0.000717626	yes	GO:0016020,GO:0016021	Aquaporin_(AHRD_V1_***-_Q8W507_TOBAC);_contains_Interpro_domain(s)__IPR012269__Aquaporin_
Solyc12g056290	19.5781	7.02154	-1.47938	5.00E-05	0.000717626	yes	GO:0003824	Unknown_Protein_(AHRD_V1)
Solyc12g056620	23.5549	52.0259	1.1432	0.00765	0.0466245	yes	GO:0008152,GO:0055114	One-helix_protein_(AHRD_V1_**--_A9Z0U6_IPONI)
Solyc12g056650	44.0888	93.4595	1.08393	5.00E-05	0.000717626	yes	GO:0005515	Tomato_GIGANTEA_2
Solyc12g057060	0.571717	18.9038	5.04723	5.00E-05	0.000717626	yes	GO:0008152	UDP-glucuronosyltransferase_(AHRD_V1_**--_Q5UB81_ARATH);_contains_Interpro_domain(s)__IPR002213__UDP-glucuronosyl/UDP-glucosyltransferase_
Solyc12g087980	0.85933	3.98339	2.21271	2.00E-04	0.00242471	yes	GO:0016747	Hydroxycinnamoyl_CoA_quinate_transferase_2_(AHRD_V1_**--_D8L7F0_CYNSC);_contains_Interpro_domain(s)__IPR003480__Transferase_
Solyc12g088460	23.6446	76.8169	1.69991	5.00E-05	0.000717626	yes	GO:0019825	Cytochrome_P450
Solyc12g088670	8.21414	27.4837	1.74239	5.00E-05	0.000717626	yes	GO:0006508,GO:0008234	Cathepsin_B-like_cysteine_proteinase_(AHRD_V1_**--_CYSP_SCHMA);_contains_Interpro_domain(s)__IPR013128__Peptidase_C1A,_papain__IPR000169__Peptidase,_cysteine_peptidase_active_site__IPR000668__Peptidase_C1A,_papain_C-terminal_
Solyc12g088830	6.52654	14.9838	1.19901	5.00E-05	0.000717626	yes	GO:0006468	Myosin_heavy_chain-like_(AHRD_V1_**--_Q8LHQ6_ORYSJ);_contains_Interpro_domain(s)__IPR008545__Protein_of_unknown_function_DUF827,_plant_
Solyc12g089210	273.203	75.2385	-1.86043	5.00E-05	0.000717626	yes	GO:0009348,GO:0006520	Ornithine_carbamoyltransferase_(AHRD_V1_***-_Q9SEX4_CANLI);_contains_Interpro_domain(s)__IPR002292__Ornithine_carbamoyltransferase_
Solyc12g089300	152.386	1194.27	2.97032	5.00E-05	0.000717626	yes	GO:0005634,GO:0008270,GO:0005622	Gibberellin-regulated_protein_2_(AHRD_V1_*---_B6TLZ8_MAIZE);_contains_Interpro_domain(s)__IPR003854__Gibberellin_regulated_protein_
Solyc12g094380	5.59322	58.0992	3.37677	5.00E-05	0.000717626	yes	GO:0005576,GO:0009664	DSBA_oxidoreductase_(AHRD_V1_***-_A4T4K6_MYCGI);_contains_Interpro_domain(s)__IPR012336__Thioredoxin-like_fold_
Solyc12g094450	27.9328	57.922	1.05215	5.00E-05	0.000717626	yes	GO:0006508,GO:0008152	Peroxisomal_multifunctional_enzyme_type_2_(AHRD_V1_**--_B4FP93_MAIZE);_contains_Interpro_domain(s)__IPR002539__MaoC-like_dehydratase_
Solyc12g094570	1.57548	4.27372	1.4397	0.0066	0.0414491	yes	NA	NA
Solyc12g094660	0.508287	1.78186	1.80967	2.00E-04	0.00242471	yes	GO:0005515	Cc-nbs-lrr,_resistance_protein
Solyc12g094730	0.276088	7.81475	4.823	5.00E-05	0.000717626	yes	GO:0005622	AT-rich_interactive_domain-containing_protein_3A_(AHRD_V1_*-*-_ARI3A_DANRE);_contains_Interpro_domain(s)__IPR001606__AT-rich_interaction_region_
Solyc12g096400	0.199266	12.6433	5.98753	5.00E-05	0.000717626	yes	NA	NA
Solyc12g097000	1.31847	3.71858	1.49588	0.0079	0.0478235	yes	GO:0031224	Tir,_resistance_protein_fragment
Solyc12g098230	0.679254	39.3853	5.85756	5.00E-05	0.000717626	yes	GO:0016020	Unknown_Protein_(AHRD_V1)
Solyc12g098320	2.63157	12.2992	2.22457	6.00E-04	0.00603868	yes	GO:0020037	Cytochrome_b5_(AHRD_V1_*-*-_Q9ZWT2_ARATH);_contains_Interpro_domain(s)__IPR001199__Cytochrome_b5_
